# Supplementary material for: Long-range regulation is a major driving force in maintaining genome integrity
Source: BMC Evol Biol. 2009 Aug 15;9:203. doi: 10.1186/1471-2148-9-203 (PMC2741452; doi:10.1186/1471-2148-9-203)
Supplement: Additional file 1 — Inter-marker region prediction scores. A file containing the prediction score for each inter-marker region. [file 1471-2148-9-203-S1.txt]

chr7	1	264594	0.0106029981240641
chr7	304072	503446	0.00733397572901541
chr7	523653	557552	0.00838433221343349
chr7	717690	732864	0.00818606288191549
chr7	768059	838668	0.00876607857016832
chr7	878725	882717	0.00656420084939725
chr7	900134	905196	0.0055145510837456
chr7	1236360	1249798	0.0307012004008192
chr7	1249884	1261928	0.0153768882879174
chr7	1262121	1263960	0.0152961667389705
chr7	1264136	1269890	0.0127048635196716
chr7	1269965	1276165	0.0145621128396662
chr7	1276288	1304295	0.0135022007737295
chr7	1304374	1318178	0.0113064180621905
chr7	1318398	1354677	0.0103785475805913
chr7	1354747	1354893	0.00974110704450008
chr7	1355029	1387589	0.0104764837363902
chr7	1387647	1393327	0.00985909914474301
chr7	1393453	1395722	0.0097080033854072
chr7	1395801	1401628	0.0095451724831668
chr7	1401696	1434641	0.00863745083679523
chr7	1465618	1477008	0.00672837441307496
chr7	1598999	1649056	0.00924301053279196
chr7	1649173	1904362	0.0100119500252917
chr7	2236304	2245579	0.00928601137454937
chr7	2245868	2250724	0.0066510818826853
chr7	2256163	2261167	0.00982120649930985
chr7	2320625	2361000	0.0143928905379295
chr7	2533081	2545339	0.0107826622635527
chr7	2550122	2638129	0.0275619624980036
chr7	2665175	2708882	0.0150711868139717
chr7	2715976	2734271	0.00354242893678517
chr7	2850485	2888347	0.00591688225377072
chr7	2888521	2916210	0.00609491225073988
chr7	3050105	3062053	0.00685479428487671
chr7	3062140	3108002	0.006607088525732
chr7	3108100	3108133	0.00736297267144783
chr7	3108304	3146613	0.0075352437695158
chr7	3146670	3224823	0.00772299025980594
chr7	3224888	3625238	0.00242943163807570
chr7	4275158	4279226	0.00191876023140454
chr7	4279374	4313768	0.00187340338482600
chr7	4313859	4746995	0.00580298379886941
chr7	4767445	4787332	0.00361148479765132
chr7	4797044	4805787	0.00317131152406286
chr7	4884360	4916038	0.00480667845772084
chr7	4931689	5196361	0.0211781131442129
chr7	5235895	5297281	0.0206153471254805
chr7	5306819	5315289	0.0169614811543912
chr7	5380249	5380324	0.00346215231825574
chr7	5384113	5497388	0.0117699094201636
chr7	5511787	5533315	0.022759310203018
chr7	5535820	5598980	0.0217589455933921
chr7	5610187	5630213	0.0243078811405032
chr7	5787818	5934353	0.0240454733492740
chr7	5973361	5979396	0.0182788250526722
chr7	6012188	6032885	0.0184247219649832
chr7	6060861	6117282	0.0194995223679495
chr7	6278800	6335568	0.0169801697821683
chr7	6355115	6380651	0.0153625823184287
chr7	6410120	6416286	0.0132684614948461
chr7	6452260	6467933	0.0136077385901399
chr7	6490291	6503930	0.0137174733256622
chr7	6532925	6588229	0.012895072605212
chr7	6608296	7379154	0.0169242558670103
chr7	8939379	8961212	0.00223843709787360
chr7	8961378	8990537	0.00198759444404102
chr7	8990616	9003831	0.00214741087374286
chr7	9003971	9004221	0.00211656654833281
chr7	9004416	9040105	0.0020671395704833
chr7	9040250	9130563	0.00198363966100621
chr7	9130812	9131147	0.00190934824041048
chr7	9131218	9131250	0.00190929528604392
chr7	9131372	9140950	0.00182950979212070
chr7	9141091	9141190	0.00174937571618096
chr7	9141295	9189222	0.00173849423968593
chr7	9189323	9206760	0.00171431635297601
chr7	9206841	9238005	0.00168726248380368
chr7	9238093	9278295	0.00161785203762123
chr7	9278351	9438093	0.00125210856140238
chr7	9438163	9438215	0.00125696995572818
chr7	9438432	9438473	0.00125708110817225
chr7	9438656	9482920	0.00125329393511385
chr7	9482977	9511534	0.00116250927252446
chr7	9512055	9521911	0.00115863287480479
chr7	9522139	9586099	0.00108764037454001
chr7	9678572	9678658	0.000901939032574028
chr7	9678762	9678772	0.000902248042085375
chr7	9717929	9724632	0.000942770387092418
chr7	9724782	9751161	0.000706090723560917
chr7	9751241	9802536	0.00061813229436314
chr7	9802616	9803239	0.000620982585670357
chr7	9803355	9812413	0.000622933665056221
chr7	9812527	9812644	0.000623741734213326
chr7	9812763	9812796	0.000623755787800276
chr7	9812886	9838406	0.000621644334777099
chr7	9838502	9966242	0.000530842730394337
chr7	9966305	9966606	9.63767732977088e-05
chr7	9966659	9966716	9.50187466452801e-05
chr7	9966792	9979987	-9.05324473137711e-05
chr7	9980096	9981291	0.000165349222494765
chr7	9981392	9988038	0.00143709666525168
chr7	9988145	10027908	0.00127759151544119
chr7	10027983	10028134	0.00143019557575712
chr7	10028485	10107637	-0.00654324920622939
chr7	10107694	10116600	-0.00648208764225057
chr7	10116769	10116792	-0.00646848405908865
chr7	10116902	10198656	-0.00635381281981006
chr7	10198779	10217305	-0.00623254888492847
chr7	10217357	10264884	-0.00635706672756411
chr7	10265046	10265083	-0.00636137155735056
chr7	10265201	10496726	-0.0058355582835062
chr7	10496805	10577925	-0.00417403565853545
chr7	10578016	10660796	-0.00389454297702848
chr7	10660903	10688009	-0.00346129454507639
chr7	10688230	10688345	-0.00342301543554774
chr7	10688492	10727890	-0.00339311450997874
chr7	10728017	10738459	-0.00373410860341027
chr7	10738611	10828590	-0.00292497024762220
chr7	10828715	10844422	-0.00230767327443992
chr7	10844475	10844798	-0.00227855687462302
chr7	10844892	10980987	-0.00023463486338615
chr7	11117619	11182063	-0.00311578020973212
chr7	11182338	11212233	-0.00334992469628173
chr7	11212301	11212508	-0.00403829019669332
chr7	11212561	11382722	-0.00344317717386327
chr7	11838097	11839660	-6.3225180458034e-05
chr7	11839858	11867212	4.38607745561440e-05
chr7	11867393	11881959	9.36676002335742e-05
chr7	11882070	11882098	0.000104336250807488
chr7	11882191	12375696	-0.000503163805097325
chr7	12376543	12385628	-0.00557843079479693
chr7	12399929	12576870	0.00502191715383081
chr7	12658051	12777556	-0.000968025014613579
chr7	12777625	13030371	-0.00236910209166266
chr7	13030593	13288756	0.00913234683927485
chr7	13289019	13293122	0.0102167715605202
chr7	13293301	13309140	0.0101309118311294
chr7	13309415	13309449	0.0100923845730503
chr7	13309623	13354718	0.00999474339136617
chr7	13355039	13375971	0.0100894898602774
chr7	13376038	13446211	0.00748765947291361
chr7	13446406	13446515	0.00734343669159575
chr7	13446745	13472806	0.00727204213560387
chr7	13472961	13564540	0.0076899493133358
chr7	13564645	13564852	-0.00350355373224640
chr7	13564933	13565465	-0.00351755271161568
chr7	13565576	13583472	-0.00350126912316888
chr7	13583576	13603871	-0.00347088432834172
chr7	13603925	13660954	-0.00340212449524047
chr7	13661137	13703055	-0.00480673100652009
chr7	13703169	13730127	-0.0049019142647231
chr7	13730202	13731240	-0.00492266829305551
chr7	13731295	13751907	-0.00503560210553327
chr7	13752006	13755200	-0.00505800411362754
chr7	13755321	13755920	-0.00509560304142741
chr7	13756048	13765804	-0.00511889375920674
chr7	13765892	13869527	-0.00509116246479695
chr7	13869704	13906888	-0.00547842833287988
chr7	13995841	13998813	-0.00602146995077528
chr7	13999015	14130256	-0.00546201174543783
chr7	14130340	14182989	-0.0052543817569422
chr7	14981096	15371664	-0.00335032632638553
chr7	15568165	15608452	-0.00343733863441924
chr7	15608504	15617368	-0.00332497493294797
chr7	15633068	15694816	-0.000747932533364733
chr7	15694875	15728596	-0.000267439318556454
chr7	15728818	15807734	-7.19880221900158e-05
chr7	15807886	15828219	-0.000302030963463281
chr7	15828377	15828419	-0.000293867675409831
chr7	15828618	15843576	-0.000304286215074521
chr7	15843907	15843975	-0.000346411055291449
chr7	15844071	15845343	-0.000354119584373949
chr7	15845417	15845433	-0.000362402936601844
chr7	15845484	15845601	-0.000363882172295013
chr7	15845730	15845979	-0.00036795547242414
chr7	15846042	15891966	0.000833361889795603
chr7	15892021	15911499	0.00112698325811784
chr7	15911637	15915973	0.00113102084148946
chr7	15916195	15916235	0.00112372570262347
chr7	15916295	15943206	0.00113980810620897
chr7	15943273	15973525	0.00125844792199730
chr7	15973828	15979092	0.00114831068969909
chr7	15979227	15981035	0.00115444906061398
chr7	15981169	15995539	0.00111342185820618
chr7	15995698	16010081	0.00113403451893422
chr7	16010462	16010710	0.00110464419313843
chr7	16010780	16010820	0.00110298492462446
chr7	16011189	16011303	0.00109933030124750
chr7	16011505	16013136	0.00108930733317567
chr7	16013188	16013252	0.00107939490080487
chr7	16013357	16013519	0.00107674278275019
chr7	16014016	16029826	0.000634737633939354
chr7	16029962	16034676	0.000626954843952435
chr7	16034801	16034868	0.00096154626025005
chr7	16034940	16069426	0.000694855557692733
chr7	16069581	16307542	0.00133459792040602
chr7	16427472	16467633	0.00132129645296103
chr7	16470537	16569537	0.00327361520877696
chr7	16569596	16569611	0.00606800525072264
chr7	16569678	16569751	0.00609742473868936
chr7	16569816	16608530	0.00657174493609538
chr7	16642605	16652284	-0.000373895546416213
chr7	16712662	16759876	0.000655636392635524
chr7	16790684	16866649	0.00398133463806405
chr7	16868811	17035776	0.00245967413758723
chr7	17035827	17184431	0.00255852840108311
chr7	17184651	17218698	0.00210537022426172
chr7	17218753	17316085	0.00135498769752516
chr7	17346377	17508564	0.000626190602658326
chr7	17508724	17658073	-0.00182673467396291
chr7	17658192	17658282	-0.00137659627291473
chr7	17658357	17802975	-0.00285208620621446
chr7	18009490	18009556	-0.00475618393215403
chr7	18009844	18009855	-0.00475459701374071
chr7	18037242	18209805	-0.00356416974924525
chr7	18209975	18305176	-0.00312904037901132
chr7	18305308	18305414	-0.00347217609649510
chr7	18305527	18315436	-0.00346523743572496
chr7	18315611	18336794	-0.00364962626187407
chr7	18337020	18337347	-0.00382254389282053
chr7	18337423	18356816	-0.00514527529600153
chr7	18356969	18359726	-0.00509873236462557
chr7	18359819	18360439	-0.00511175968555108
chr7	18360495	18367887	-0.00517157957190002
chr7	18367945	18377072	-0.00525953153185588
chr7	18377167	18400016	-0.00517379850157196
chr7	18400293	18404880	-0.00523054818037957
chr7	18404998	18415322	-0.00520356627231862
chr7	18415555	18415573	-0.00540526788132501
chr7	18415625	18443210	-0.00544076520899891
chr7	18443305	18526569	-0.00524914095688325
chr7	18526734	18591421	-0.00513616152481044
chr7	19003509	19100551	-0.00624695507239117
chr7	19100615	19101198	-0.00820661339097785
chr7	19101249	19101260	-0.00826079143366828
chr7	19101514	19103876	-0.00829243507808967
chr7	19103963	19103977	-0.00828695172396058
chr7	19104088	19111489	-0.00855991640496963
chr7	19111685	19116614	-0.0101811194095792
chr7	19116727	19116967	-0.0103943534993161
chr7	19117138	19121633	-0.0120716491400488
chr7	19122279	19147467	-0.00955737278905126
chr7	19147585	19150930	-0.0130662099891989
chr7	19151569	19182683	-0.0072514113458246
chr7	19183068	19183080	-0.00644480391082081
chr7	19183271	19221500	-0.00554146555563208
chr7	19221611	19301706	-0.00447286628861617
chr7	19301774	19307435	-0.0039243532815359
chr7	19307793	19332944	-0.00395995958858489
chr7	19332997	19333814	-0.00388008682411513
chr7	19333949	19343052	-0.00251651873409783
chr7	19343469	19354252	-0.0022324144805123
chr7	19354305	19367890	-0.00216903196924868
chr7	19368068	19376433	-0.00204210216328460
chr7	19376500	19384019	-0.00189780478428941
chr7	19384335	19384658	-0.00186333033023943
chr7	19384791	19396708	-0.00183743781259003
chr7	19396804	19398273	-0.00182812927192175
chr7	19398339	19398408	-0.00182834160670492
chr7	19398656	19406963	-0.00175797876972426
chr7	19407266	19407646	-0.00179298659384383
chr7	19407951	19419416	-0.00182538870837652
chr7	19419544	19430152	-0.0017782638478329
chr7	19430461	19471984	-0.00146605062586058
chr7	19472059	19476191	-0.00127615345410019
chr7	19476489	19514376	-0.00132475878744448
chr7	19514467	19514842	-0.00123210991178916
chr7	19515097	19515149	-0.00123231465811268
chr7	19515279	19532726	-0.00124452277663823
chr7	19533217	19541755	-0.00128970422757104
chr7	19541828	19544155	-0.00139830423714604
chr7	19544488	19578914	-0.00163045503548754
chr7	19579007	19706220	-0.00198566889575759
chr7	19715185	19723436	-0.00362327403586467
chr7	19723494	19731662	-0.00291872174033769
chr7	19779746	20160341	9.54403123084696e-05
chr7	20166393	20337250	-0.00532692891152656
chr7	20415926	20664654	-0.00436248024408459
chr7	20664824	20792092	-0.00486279988653763
chr7	20793030	20794879	-0.0130443019866569
chr7	20795220	20795273	-0.0109072388407412
chr7	20795371	20798663	-0.00999767427158422
chr7	20798724	20798867	-0.00898638442913257
chr7	20798928	20799279	-0.00889004548931533
chr7	20799374	20810509	-0.00796750434868703
chr7	20810585	20810772	-0.00742621882041508
chr7	20810905	20823020	-0.00692301208927946
chr7	20823073	20869456	-0.00606459781213654
chr7	20869528	20882148	-0.00573984925863191
chr7	20882241	20913289	-0.0057870833476458
chr7	20913492	20927595	-0.00429773930631885
chr7	20927860	20927961	-0.00423259894959777
chr7	20928023	20939053	-0.00411926342270049
chr7	20939174	20969932	-0.00401146866627453
chr7	20970064	20971428	-0.00422009600874331
chr7	20971487	20987511	-0.00438939700082774
chr7	20987562	20988436	-0.00394725873040764
chr7	20988648	21033157	-0.00390478004769079
chr7	21033336	21046827	-0.00390756197137321
chr7	21046919	21047545	-0.00397514665010833
chr7	21047668	21049202	-0.00399426386090347
chr7	21049289	21050808	-0.0040291568369513
chr7	21050860	21050887	-0.0040550544244659
chr7	21050956	21060999	-0.00410449922949533
chr7	21061091	21073742	-0.00420757106281381
chr7	21073859	21076791	-0.00432287451453574
chr7	21076860	21078104	-0.00439854377753023
chr7	21078224	21082235	-0.00459931495242102
chr7	21082305	21082324	-0.00503143305846434
chr7	21082423	21083749	-0.00588051203217532
chr7	21084069	21099076	-0.00477285316174508
chr7	21099137	21117918	-0.0045947800882562
chr7	21118012	21118970	-0.00453083955297421
chr7	21119036	21119047	-0.00449958954719646
chr7	21119126	21134238	-0.00432751276066056
chr7	21134326	21134464	-0.00325132416204925
chr7	21134548	21167313	-0.00286338679509052
chr7	21167397	21167407	-0.00401503954049184
chr7	21167499	21167515	-0.00401486188731563
chr7	21167588	21191224	-0.00479552446462682
chr7	21191350	21197420	-0.00404652407082731
chr7	21197518	21205787	-0.00403491652293767
chr7	21205979	21258207	-0.00440614441922715
chr7	21258437	21259743	-0.00426168332730595
chr7	21259835	21309362	-0.00385050389200482
chr7	21309428	21365491	-0.00367585054054026
chr7	21365554	21434820	-0.00366160370203239
chr7	21520965	21564945	-0.00465100417549841
chr7	21906263	21910253	0.00209335928757963
chr7	21923061	22013660	-0.00511800794601638
chr7	22013837	22019979	-0.00423742522733015
chr7	22020037	22021988	-0.00421438907327698
chr7	22022132	22022316	-0.00420893111984491
chr7	22022446	22032326	-0.00419879301739972
chr7	22032379	22056346	-0.00407019971814415
chr7	22056467	22057978	-0.00402314443829273
chr7	22058126	22067717	-0.0037870068125472
chr7	22067844	22067877	-0.00373261128390859
chr7	22067934	22072800	-0.00371016954618044
chr7	22072915	22131747	-0.00304652495952934
chr7	22363058	22966400	0.0188836433465697
chr7	23020273	23129921	0.0127294870508276
chr7	23181561	23252841	0.0128687099661386
chr7	23279758	23306983	0.0116543776489621
chr7	23314093	23318879	0.0103484586769841
chr7	23476520	23510928	0.0108543015500017
chr7	23538181	23617315	0.0103103183568429
chr7	23617697	23686323	0.000378281086420935
chr7	23707012	23718243	-1.81741355948037e-05
chr7	23838653	23973817	0.00702946615391644
chr7	23973875	23973947	0.0072085034782547
chr7	23974013	24079987	0.00634824461579863
chr7	24080065	24080090	0.00648458809596981
chr7	24080162	24179480	0.0065289017582493
chr7	24179568	24290332	0.00849865153982372
chr7	24298002	24382319	0.00544466069171451
chr7	24382383	24382468	0.00564910196036097
chr7	24382532	24428644	0.00539630844832067
chr7	24428718	24507512	0.00531812875619233
chr7	24507618	24647860	0.00190011585805256
chr7	24694022	24723398	-0.00346452244939035
chr7	24755937	24810459	0.00755388913957395
chr7	24878213	25130095	0.005329326015357
chr7	25130271	25148385	-0.0105699391670688
chr7	25148958	25232770	-0.0060208614406574
chr7	25234630	25251332	-0.00447153440676276
chr7	25251414	25251477	-0.00350139478731641
chr7	25251670	25251680	-0.00343522318353938
chr7	25251755	25264575	-0.00289296390555511
chr7	25264685	25289952	-0.00209438188985441
chr7	25290119	25298992	-0.00168359933963689
chr7	25299087	25320990	-0.0026571707737664
chr7	25321081	25331627	-0.00238609228714141
chr7	25331724	25331886	-0.00230601223373555
chr7	25331959	25354850	-0.00216866516397357
chr7	25354920	25359957	-0.00204388417467789
chr7	25360091	25360245	-0.00202437249936061
chr7	25360315	25391496	-0.000631581876738155
chr7	25391657	25411882	-0.00123573161059069
chr7	25412052	25414945	-0.00139750436175399
chr7	25415000	25416209	-0.00182321822490280
chr7	25416286	25416904	-0.00134633757662751
chr7	25416963	25477341	-0.00059094624890821
chr7	25477530	25479004	-0.000307200513787924
chr7	25479076	25501342	-0.000283096977192385
chr7	25501424	25501483	-0.000369122754053740
chr7	25501559	25501699	-0.000392958510604829
chr7	25501971	25547669	6.14343367428708e-05
chr7	25547787	25555797	0.000136674855211556
chr7	25555881	25568971	6.32206162597978e-05
chr7	25569191	25580556	0.000313158828432343
chr7	25580871	25632614	0.000204188683790429
chr7	25632752	25634559	-0.000139028604037525
chr7	25634640	25640060	-0.000257672607412384
chr7	25640112	25652748	7.89822100365507e-05
chr7	25653015	25653468	0.000199696735479772
chr7	25653559	25662698	0.000161855867055494
chr7	25662771	25666049	0.000119398063731897
chr7	25666167	25666238	-0.000116734462012636
chr7	25666296	25670133	8.35692908849693e-05
chr7	25670238	25670250	4.51375272639465e-05
chr7	25670327	25676633	4.06524548478295e-05
chr7	25676723	25677209	0.00131326266801009
chr7	25677399	25677723	0.00134550903439847
chr7	25677775	25701070	0.00151650784991292
chr7	25701341	25701361	0.000272442931997663
chr7	25701468	25714034	0.000259300413142668
chr7	25714179	25732603	0.000336713850026252
chr7	25732659	25733232	0.000500072654123203
chr7	25733450	25740554	0.000538446219488861
chr7	25740661	25758857	0.000604233247747227
chr7	25758914	25759068	-0.00063311005224923
chr7	25759200	25759254	-0.000633666447550497
chr7	25759488	25759510	-0.000634360931428149
chr7	25759640	25793264	-0.00301439386188113
chr7	25793317	25811941	-0.000594117714992824
chr7	25812046	25819924	-0.000633010381612339
chr7	25820115	25825392	-0.000568770690518001
chr7	25825471	25848341	-0.00166809044297776
chr7	25848585	25884133	-0.000426289010762857
chr7	25884208	25958613	0.000857452100633074
chr7	25958667	25958679	0.00909173664391023
chr7	25958753	26011290	0.00115848854205068
chr7	26011507	26189846	-0.00162585748300650
chr7	26189929	26197992	-0.00312413047495615
chr7	26203877	26209116	-0.0014614399317966
chr7	26217901	26367120	0.0166031696180729
chr7	26380474	26394305	0.00543042423371108
chr7	26394382	26398339	0.00622415796200248
chr7	26398698	26531869	0.0113088902452898
chr7	26532058	26550153	0.00765660822512207
chr7	26550241	26550284	0.00726298186017267
chr7	26550398	26566686	0.00728772033754845
chr7	26567059	26567112	0.00721000610567641
chr7	26567169	26580276	0.00706126117576819
chr7	26580606	26590761	0.00684133246260344
chr7	26590899	26600895	0.00671462145458382
chr7	26601043	26609362	0.00642766697633199
chr7	26609553	26650558	0.00663896137771456
chr7	26650760	26658301	0.00633463587730349
chr7	26658496	26658517	0.00634795198917494
chr7	26658576	26659470	0.006345382759642
chr7	26659709	26659835	0.0063381047878853
chr7	26659947	26664270	0.00629612377351313
chr7	26664321	26664874	0.00621399712790997
chr7	26664955	26666524	0.00614409305417857
chr7	26666602	26676235	0.00621282432433934
chr7	26861034	26922710	0.0084214649184382
chr7	26923176	26954938	0.00781995301166603
chr7	26955123	26955546	0.00747042943957323
chr7	26955795	26961232	0.00796960587816255
chr7	26961319	26995103	0.00762085749835317
chr7	26995171	26995309	0.00669571679881389
chr7	26995382	26995398	0.0067566601041238
chr7	26995496	27001882	0.00698172081109691
chr7	27002027	27039086	0.00648118070973337
chr7	27039178	27074612	0.00460746341243852
chr7	27074758	27077882	0.00341239672233474
chr7	27077994	27078275	0.00328029976442583
chr7	27078347	27080124	0.00314387498294279
chr7	27080212	27080337	0.00300840864689666
chr7	27080574	27096610	0.00156688115766079
chr7	27096726	27097219	-0.0036375769569726
chr7	27097522	27098124	-0.00334397057871242
chr7	27098246	27099141	-0.00417356474492787
chr7	27102150	27106499	-0.00450103198949763
chr7	27108919	27112334	-0.00354482416443194
chr7	27133164	27139143	0.0188049593623086
chr7	27139383	27139601	0.00297728981405331
chr7	27139801	27147521	-0.00152018050179888
chr7	27149812	27151641	-0.00973397576304872
chr7	27153893	27162311	-0.00701443169349778
chr7	27164080	27164100	-0.0123619147867248
chr7	27164237	27171022	-0.00783769416218622
chr7	27175724	27176736	-0.00924642441091761
chr7	27186405	27190580	-0.0085266951116862
chr7	27191360	27203024	-0.00659961601728966
chr7	27206250	27210175	-0.00660767875991399
chr7	27210240	27219018	-0.00444065063011262
chr7	27219162	27219180	-0.00433227240430101
chr7	27219243	27225568	-0.00459282386353325
chr7	27225652	27248689	-0.00275805977753505
chr7	27252717	27255744	-0.00395895264078421
chr7	27255853	27255866	-0.00301994748170943
chr7	27255945	27259175	-0.00238144462394121
chr7	27259310	27306069	0.000751364923280097
chr7	27306249	27321232	0.00187189167593761
chr7	27321325	27327448	0.00219055607367517
chr7	27327522	27332484	0.00233250795559476
chr7	27332562	27332585	0.00239135484341902
chr7	27332790	27333275	0.00240144674580565
chr7	27333328	27351626	0.00257570492171497
chr7	27351680	27351773	0.00252537120997038
chr7	27351828	27353108	0.0020130154827495
chr7	27353168	27357121	0.00266345259612206
chr7	27357310	27357331	0.00268529984575961
chr7	27357416	27357438	0.00268500294707015
chr7	27357608	27361255	0.00263896257429565
chr7	27361425	27368524	0.00263217325076019
chr7	27368670	27394283	0.00203505061930052
chr7	27394423	27398726	0.00246026180403005
chr7	27399333	27419828	0.00238307914016383
chr7	27419898	27419912	0.00352273237800348
chr7	27419971	27420011	0.00352639327090596
chr7	27420138	27425689	0.00375445461163342
chr7	27425900	27425950	0.00383169417046811
chr7	27426051	27428542	0.00383899882024812
chr7	27428839	27516869	0.00408993315779284
chr7	27516951	27531588	0.00449367469128877
chr7	27655777	27706278	0.00698453978943452
chr7	27706403	27729538	0.00706483118922976
chr7	27729610	27729828	0.007054202435195
chr7	27729905	27754662	0.00703006362551543
chr7	27833964	27836726	0.0072012602699359
chr7	27998125	28418669	0.000878281021061214
chr7	28832036	28858445	-0.00295355098648177
chr7	28858679	28858708	-0.00340635185452595
chr7	28858763	28961752	-0.00399943439542464
chr7	28964187	29092625	0.00912304451172032
chr7	29102358	29200646	0.00837168138678049
chr7	29520468	29932593	0.0105470980156769
chr7	29975209	30025137	0.0149376411754027
chr7	30032822	30051226	0.0128914022374927
chr7	30152440	30291738	0.0103848583960562
chr7	30368597	30452282	0.0103396872107679
chr7	30461452	30623255	0.00891736623198522
chr7	30638578	30661180	0.0114500063643213
chr7	30688181	31238812	0.0185394087941932
chr7	31238873	31240459	0.00212661901558873
chr7	31240540	31241698	0.00211528174751824
chr7	31241788	31290386	0.00186974836126133
chr7	31290438	31343607	0.000441433282033703
chr7	31347063	31348246	-0.00376213129100033
chr7	31348393	31349267	-0.00265454488041188
chr7	31368786	31368824	-0.000893098342564801
chr7	31368901	31369272	-0.000883531692507432
chr7	31386289	31413326	-0.000187201714908301
chr7	31413570	31414781	-0.000180222328475358
chr7	31415179	31422639	-4.25935008562436e-05
chr7	31422932	31463302	8.3432791965324e-05
chr7	31463370	31578241	-0.00144442478770694
chr7	31584129	31698545	0.00917822834947447
chr7	31701760	31781803	0.0083242166974128
chr7	32590304	32874311	0.0112614041518479
chr7	32886079	32963577	0.0147940925023367
chr7	33540313	33704966	-0.00342607853247126
chr7	33705085	33713024	-0.003914791681852
chr7	33713082	33713177	-0.00374723503637687
chr7	33713246	33740312	-0.00359913466584979
chr7	33740367	33775094	-0.003697442127197
chr7	33775159	33790511	-0.00370026996121259
chr7	33790571	33794451	-0.00380387380745618
chr7	33794577	33800727	-0.00378922741618462
chr7	33800860	33841225	-0.00333273136738385
chr7	33841453	33843715	-0.00321832255015717
chr7	33843773	33912955	-0.00322809522750119
chr7	34149497	35016605	0.00789298487772935
chr7	35024106	35208567	0.0155029150078796
chr7	35256340	35286812	0.000825089112064793
chr7	35286890	35287154	0.000895524492276211
chr7	35287366	35325751	0.000908985803339873
chr7	35326031	35368675	0.00219918009925174
chr7	35368833	35372860	0.00210396467725528
chr7	35372937	35372952	0.0020931266929041
chr7	35373021	35376848	0.00208231777934429
chr7	35377126	35391085	0.00202183258945050
chr7	35391151	35393286	0.00190280332684524
chr7	35393364	35396385	0.00175635259824466
chr7	35396466	35425385	0.00189986977408973
chr7	35425574	35460487	0.00178233501284055
chr7	35460703	35501977	0.0028067731649353
chr7	35502066	35535097	0.00260323352557336
chr7	35535168	35535181	0.00248549618630453
chr7	35644607	35807186	0.0137201588286431
chr7	35911440	36160267	0.0105926036277353
chr7	36161336	36337116	0.0102053060037019
chr7	36363724	36449889	0.00828265862122894
chr7	36455971	36665296	0.0096070755037605
chr7	36665395	36893690	0.00931813447267403
chr7	37863472	37918246	-0.00169150182486036
chr7	37922903	37926688	-0.00508990480198062
chr7	37955175	38213573	0.00146738974144321
chr7	38637545	38733034	0.0142000647119301
chr7	38915325	38938667	0.00178927875000406
chr7	38938741	38940116	0.00183386381059702
chr7	38940312	38983407	0.00190222252556003
chr7	38983480	38991449	0.00192175225214042
chr7	38991552	38991566	0.00192253247829487
chr7	38991668	38993577	0.00192263573394762
chr7	38993718	39091985	0.00212268340869933
chr7	39470907	39504946	0.0125898255857047
chr7	39505020	39540767	0.00141309814586187
chr7	39540932	39543581	0.00106024918978253
chr7	39543680	39543763	0.00102005476759767
chr7	39543832	39561128	0.000707038735427307
chr7	39561255	39572534	-0.000547301504038946
chr7	39579005	39692755	0.0122160109158981
chr7	39702983	39956634	0.0098868738018021
chr7	40101668	40141100	0.0120973300239329
chr7	40866882	41033727	0.00316265518038327
chr7	41033814	41053453	0.00293667150155162
chr7	41053615	41057495	0.00292184233422510
chr7	41057548	41057615	0.00295143364255037
chr7	41057724	41057777	0.00295307886836748
chr7	41057831	41114246	0.00288337076520006
chr7	41114333	41139797	0.00198624899418241
chr7	44195563	44398421	0.0213258807391955
chr7	44713860	45044377	0.0294078196779744
chr7	45082593	45086633	0.000104819969910756
chr7	45092183	45107382	0.000990820721532243
chr7	45716776	45896672	0.00972197800683566
chr7	45899791	45918375	-0.00377339992984655
chr7	47535270	47973928	0.00291782202349306
chr7	48113629	48208389	0.0028092297051119
chr7	48654896	48657925	-0.00190287221080234
chr7	48658015	48975518	-0.00111021552327161
chr7	48975632	49082232	-0.000977551390166392
chr7	49137947	49174206	-0.000170204472289635
chr7	49174275	49174627	-0.00018487119807554
chr7	49321365	49783798	0.000574954218034002
chr7	49922684	49947585	-0.00183296430570917
chr7	50099851	50146240	-0.0015661460142403
chr7	50169311	50176869	-0.00238612184006933
chr7	50177073	50190127	-0.00184655872040099
chr7	50190229	50277125	-0.00132086811728058
chr7	50277207	50329189	-0.00164533196054555
chr7	50427055	50445187	-0.000988778582363119
chr7	50445283	50452162	-0.00090641049711254
chr7	50452296	50493630	-0.000900389553779497
chr7	50596245	50625260	0.0104184090715419
chr7	50828652	50869173	0.000550795596069327
chr7	50869449	51051404	-0.000410656428530872
chr7	51255135	51767601	0.00588125018892712
chr7	51767720	51965919	0.00335984508495493
chr7	51966032	52867999	0.00201371587084898
chr7	52868184	53148475	0.00244094666016375
chr7	53148563	53148577	0.00240804050448011
chr7	53148645	53177616	0.00239888286733188
chr7	53177793	53575496	0.00223376100849294
chr7	54582184	54772924	-0.00343306028240908
chr7	54794439	55054219	-0.0023753103182792
chr7	55237812	55426980	0.0170218214609411
chr7	55463634	55988366	0.0139704920350538
chr7	55988505	56013313	0.00667876883210138
chr7	56035365	56050210	0.00584952411399138
chr7	65051202	65063106	0.00946453008186844
chr7	65084681	65184225	0.0103689550832940
chr7	65195085	65342747	0.000563414974789741
chr7	65462864	65731380	0.0106466294104158
chr7	65907818	66044270	0.00950306411570714
chr7	66055791	66509894	0.00638974431657821
chr7	66510098	66607965	0.00345575930232775
chr7	66608167	66733128	0.00186468162047933
chr7	66733202	66755278	0.00261796468829119
chr7	66755486	66816067	0.0023182087616125
chr7	66816188	66816220	0.00205768210020718
chr7	66816330	66884315	0.00168219076618876
chr7	66884597	66884607	0.00135831306954263
chr7	66884684	66891425	0.00132283031714593
chr7	66891501	66945510	0.000128958236039940
chr7	66945563	66950113	0.000360225976179939
chr7	66950328	66957487	0.000374530498962111
chr7	66957568	67004449	0.000249939974644907
chr7	67004536	67019237	0.000251132863695678
chr7	67019321	67030489	0.000165054979744527
chr7	67030763	67091576	-0.00119985779499911
chr7	67091715	67091747	-0.00146994778498770
chr7	67091897	67117854	-0.00151933094746085
chr7	67118122	67118356	-0.00152295078879965
chr7	67118433	67170356	-0.00143321825717995
chr7	67170452	67342827	-0.00163379753082013
chr7	67343057	67353900	-0.00167391409482733
chr7	67353962	67439469	-0.00172956381619546
chr7	67439735	67461351	-0.00200458015051373
chr7	67461468	67557996	-0.00214669515447664
chr7	67558167	67574086	-0.00259623633912816
chr7	67574179	67600989	-0.00274037649511036
chr7	67601104	67610717	-0.00268105684505193
chr7	67610942	67610985	-0.00275955121491286
chr7	67611038	67621379	-0.00276224672468495
chr7	67621605	67633508	-0.00301344180163265
chr7	67633580	67645591	-0.00305188194492492
chr7	67645802	67689817	-0.00308127822511921
chr7	67689936	67702965	-0.00264284268251142
chr7	67703265	67707975	-0.00270127283502151
chr7	67708162	67722505	-0.00273503795338431
chr7	67722749	67768173	-0.00271327492458799
chr7	67768335	67785882	-0.00291148662114363
chr7	67786080	67846545	-0.00283400437264375
chr7	67846842	67901327	-0.00237617907960326
chr7	67901378	67901404	-0.00200984745628862
chr7	67901479	68074799	-0.00182227641591200
chr7	68075120	68075130	-0.000584964562564232
chr7	68075193	68080406	-0.000551969495052464
chr7	68080511	68107424	-0.000477941503017615
chr7	68107563	68174565	-0.000447235821794986
chr7	68174673	68194537	-0.000233049406831411
chr7	68194613	68194808	-0.000470851374761078
chr7	68194892	68194948	-0.000418520668887066
chr7	68195011	68202115	-0.000186884894356884
chr7	68202218	68211167	-0.000140521344633776
chr7	68211248	68423137	-0.000276045977333389
chr7	68423196	68423208	-6.53921162137857e-05
chr7	68423434	68525461	0.000477650837895478
chr7	68525654	68525665	0.000466711449048373
chr7	68525845	68696453	0.000583853314337524
chr7	68696543	68698696	0.00116614170526701
chr7	68698818	69002208	0.002159154616679
chr7	69895776	70235725	-0.00100774781385263
chr7	70813849	70913257	0.00977623532733832
chr7	71549982	72036859	0.016693284052409
chr7	72054183	72355759	0.0161056021145558
chr7	72360759	72370757	0.00298204617116156
chr7	72370987	72380514	0.00351940878019472
chr7	72394835	72494447	0.0130374247491906
chr7	72630949	72646540	0.0209587966914430
chr7	72749960	72751472	0.0234397001381807
chr7	72790729	72893336	0.0285668145689456
chr7	72893464	73136092	0.0257865077682329
chr7	73249365	73390714	0.0209612661867511
chr7	73654846	73659740	0.00571949988875311
chr7	73659847	73709966	0.0130262016042689
chr7	73812956	73826245	0.0105122876501054
chr7	73840368	74120413	0.0115802363479508
chr7	74127635	75006579	0.0143492101926585
chr7	75351102	75421243	0.00945242785735266
chr7	75453103	75461744	0.00521640932788449
chr7	75461913	75515329	0.00833579972031618
chr7	75533864	75702280	0.0102631391681316
chr7	75750355	75769859	0.00875075006233515
chr7	75771548	75794053	0.0129389982267365
chr7	75826252	75860658	0.00379929448115518
chr7	75867844	75928954	0.0143834469522208
chr7	75971698	76704200	0.0222189512490457
chr7	76762457	76779094	0.00409773454939600
chr7	76779455	77038331	0.00267875560942951
chr7	77107322	77163696	-1.02396874594578e-05
chr7	77246939	77260982	0.00843122044359482
chr7	77265683	77307474	0.00982406088107146
chr7	77424477	77484310	0.0122359837618982
chr7	78920572	79602076	-0.00185008040119437
chr7	79686655	79925923	-0.00250385270647238
chr7	80192056	80209791	-0.00151691770008725
chr7	80386603	80766701	-0.00159155444003406
chr7	80766769	81142182	-0.00340835746470818
chr7	81142248	81169381	-0.00582638665610253
chr7	81237388	81290170	-0.00507730036559255
chr7	81290330	81313088	-0.00300373874463586
chr7	81313164	81313244	-0.00289112234143303
chr7	81313332	81313345	-0.0028900117479428
chr7	81313507	81313719	-0.00288773683534684
chr7	81313907	81417354	0.00830570240787827
chr7	81910967	82026695	-0.00118274117308588
chr7	82026891	82093672	-0.00133405125559695
chr7	82093822	82093844	-0.00125825208888553
chr7	82093895	82225827	-0.00231818750578656
chr7	82228731	82287732	-0.00404450343707075
chr7	82314451	82381617	-0.00294716669002088
chr7	82629844	82852546	-0.000592762302408874
chr7	83116260	83117518	-0.00419171510474932
chr7	83117577	83189258	-0.00384621334671372
chr7	83189312	83403635	-0.00562560185561235
chr7	83403712	83403819	-0.00762421611414832
chr7	83403894	83416834	-0.0076565583652472
chr7	83416890	83425601	-0.0081034312531349
chr7	83662153	83662475	-0.00842873305651766
chr7	83662577	83662829	-0.0084284585323529
chr7	83662943	83663780	-0.00842804530328793
chr7	83664042	83668074	-0.00842694465113663
chr7	83668213	83672524	-0.00842742686996545
chr7	83672634	83673137	-0.00842913491476013
chr7	83673230	83673240	-0.0084294598146156
chr7	83673325	83684241	-0.008438428417264
chr7	83684383	83691930	-0.00848638698175303
chr7	83691988	83693447	-0.00868563702778248
chr7	83693534	83694273	-0.00864306230848333
chr7	83694352	83706846	-0.00848934831284489
chr7	83706910	83723944	-0.00851329114975507
chr7	83724086	83724466	-0.00864005901179975
chr7	83724517	83724538	-0.0086531119551183
chr7	83724602	83759060	-0.00872776353641779
chr7	83759137	83759149	-0.00897287779664204
chr7	83759402	83790928	-0.00903808770361181
chr7	83791036	83791097	-0.00928140106757244
chr7	83791173	83791596	-0.00928271412639674
chr7	83791734	83806567	-0.00973514111702044
chr7	83806836	83821114	-0.00927624456989361
chr7	83821234	83854924	-0.0092049144052477
chr7	83855228	83879533	-0.00924406178252228
chr7	83879584	83879607	-0.00942498405675583
chr7	83879774	83936515	-0.00944398390229815
chr7	83936819	83948970	-0.00996316247796467
chr7	83949025	83958024	-0.00981245852501427
chr7	83958084	83958120	-0.00977803772673867
chr7	83958246	83958308	-0.00977719364013694
chr7	83958383	83958785	-0.00977578201114992
chr7	83958868	83958939	-0.00977441461012037
chr7	83959088	83959398	-0.00977304037225103
chr7	83959506	83959590	-0.00977190065171052
chr7	83959691	83960423	-0.00977017487645989
chr7	83960507	83970381	-0.00976447474177423
chr7	83970494	83978973	-0.00982380150325982
chr7	83979141	84015750	-0.0100154282094943
chr7	84015836	84015992	-0.00979758085568644
chr7	84016129	84045313	-0.0101458958033667
chr7	84045385	84045456	-0.00997183035059295
chr7	84045551	84092472	-0.0102092414799614
chr7	84092589	84125676	-0.0102734440638132
chr7	84125759	84133934	-0.0114401813137900
chr7	84134190	84136538	-0.0114791957876681
chr7	84136694	84155114	-0.0115586645222517
chr7	84155261	84155303	-0.0120706124394306
chr7	84155356	84180171	-0.0113169796150504
chr7	84180330	84180358	-0.0114766019040928
chr7	84180463	84189319	-0.0114469644684089
chr7	84189415	84258364	-0.0112005076735984
chr7	84258455	84286951	-0.0110663494968483
chr7	84287042	84374935	-0.0110636086790944
chr7	84375003	84379633	-0.0108524788230191
chr7	84379711	84420646	-0.0108165545420369
chr7	84420729	84474054	-0.0107101273984636
chr7	84589183	84681075	-0.0111484751812663
chr7	84681437	84746313	-0.0113290899597459
chr7	84746462	84746599	-0.0115011132583708
chr7	84746662	84752948	-0.0113005182521129
chr7	84753139	84920471	-0.0100991869891092
chr7	84920538	84927373	-0.00985809087897141
chr7	84927440	85237830	-0.0081703015271064
chr7	85237907	85244160	-0.00573850874761886
chr7	85244232	85363991	-0.00565988967830654
chr7	85364136	85834208	-0.00353180622139894
chr7	85834395	86078185	0.00169883501100523
chr7	86078343	86111160	0.00212115642468853
chr7	86332127	86347174	0.00161619562452992
chr7	86409332	86412133	0.00333180905993823
chr7	86526765	86619664	0.00339775042614035
chr7	86663580	86665193	-0.00461132379305517
chr7	86666309	86816300	0.00444625174883473
chr7	86860319	86869296	0.00418047033457062
chr7	86942724	86973149	0.0159865173987351
chr7	87180506	87303353	0.0180025039328177
chr7	87326002	87343480	0.0144901427189944
chr7	87371667	87402277	0.0158042262886355
chr7	87660490	87675758	-0.000586625100368192
chr7	87684442	87748166	0.000195152594189120
chr7	87751522	87855818	0.00154298546616001
chr7	87855926	87855961	0.00224258756798206
chr7	87856095	87914237	0.00121798960077898
chr7	87914372	87925462	0.00151586558144187
chr7	87925763	88114718	0.000620716531494713
chr7	88115050	88207753	0.000929679966025972
chr7	88207906	88226689	-0.000289907684757405
chr7	88804282	88809130	-0.00346128149166205
chr7	88809212	89062215	-0.00179452908404783
chr7	89062476	89062523	-0.00179508053052868
chr7	89062576	89176825	-0.000422567192201286
chr7	89176902	89176997	-0.000577840530986746
chr7	89177247	89308153	-0.000810958788843907
chr7	89308261	89394039	-0.00114407398638035
chr7	89394093	89394103	-0.00184795304626592
chr7	89394209	89485337	-0.00161383721606772
chr7	89485692	89549030	-0.00221692473743007
chr7	89549102	89551737	-0.00281530941047088
chr7	89551821	89563765	-0.00287228093127129
chr7	89563860	89563885	-0.00298849727859132
chr7	89563960	89627008	-0.00357846783853918
chr7	89632076	89692300	-0.00479890491137133
chr7	89697286	89722673	-0.00578664494481663
chr7	89776617	89813926	-0.00498086464067876
chr7	89850329	89972852	-0.00504574831178805
chr7	89972916	89983579	-0.00411111814147945
chr7	89983653	89983702	-0.00398621734219254
chr7	89983857	90063878	-0.00369742189814026
chr7	90677840	90679702	0.00471430237754537
chr7	90680071	90680109	0.00475422458550275
chr7	90680170	90700672	0.00511271939399971
chr7	90700755	90704791	0.00438292799051463
chr7	90704920	90705189	0.00444616484362105
chr7	90705273	90761563	0.0248919063356222
chr7	90761817	90762587	0.00577972730133623
chr7	90762638	90762726	0.00573787739366066
chr7	90762902	90809750	0.00301399576653040
chr7	90809919	90883457	0.00153617810287598
chr7	90883649	90903987	-6.79736371588035e-05
chr7	90904067	90928769	0.00101394701056171
chr7	90928848	90928860	0.000939269019944659
chr7	90928969	91019650	0.00163068168785311
chr7	91019731	91022268	0.00253903514383056
chr7	91022531	91033106	0.00238712071360546
chr7	91033162	91033442	0.00223419745809401
chr7	91033670	91100082	0.00237498267809499
chr7	91100161	91100260	0.00315702485004734
chr7	91100418	91110516	0.00242299477584728
chr7	91110607	91136931	0.00255075721638112
chr7	91136996	91141938	0.00299039609130656
chr7	91142069	91142354	0.00298221361653287
chr7	91142515	91185406	0.00274464534694174
chr7	91185486	91185730	0.00290934511577109
chr7	91185904	91247948	0.00273681097950616
chr7	91248211	91256184	0.00211467295569115
chr7	91256245	91263916	0.00229930517448048
chr7	91263986	91264000	0.00234175136902781
chr7	91264075	91295963	0.00232493084090559
chr7	91296076	91314053	0.00207069859982018
chr7	91314185	91314461	0.00176658516941275
chr7	91314666	91314676	0.001702809542584
chr7	91314901	91361914	0.00151891415549666
chr7	91362021	91440961	0.000821041123496018
chr7	91577925	91584294	-0.00471179125534129
chr7	91601946	91617780	-0.00451007809899032
chr7	91626453	91668557	-0.00309466696464849
chr7	91709387	91762139	-0.00312429323607571
chr7	91866583	91914701	0.00870578411732288
chr7	91921935	91954276	0.0079004582059957
chr7	91995781	91996023	0.00494756737481106
chr7	92002220	92085322	0.0106197267639089
chr7	92301148	92440571	0.00412820230028454
chr7	92440690	92441268	0.00434338666072454
chr7	92441548	92510801	0.00431123116834817
chr7	92510886	92602769	0.00439264625599826
chr7	97437093	97451948	0.00633012388814315
chr7	97457352	97574133	0.0084670768390209
chr7	97671434	97688909	0.0104470072953785
chr7	97713413	97758359	0.000248256082540957
chr7	97758775	97761322	-0.00532606367586137
chr7	97829680	98086891	0.00728269607950949
chr7	98097117	98316649	0.00913963539645931
chr7	98447094	98472626	0.0168080277835254
chr7	98497396	98613470	0.0164933993299676
chr7	98638799	98719124	0.0125846662395563
chr7	98733543	98761446	0.0129118860264533
chr7	98801821	98833421	0.023618251739615
chr7	98840512	98859334	0.0147671057928180
chr7	98874306	98874499	0.0141189548484111
chr7	98892930	99143371	0.0198794288999074
chr7	100302567	100746341	0.0369073879561768
chr7	100751750	100755018	0.0135052750625717
chr7	100755090	100764565	0.0141518592269155
chr7	100764653	100792842	0.0126493091714512
chr7	101106553	101205967	0.00566771985967723
chr7	101206043	101208079	0.00448514341511902
chr7	101208154	101214754	0.00441769166785603
chr7	101214807	101214871	0.00432452389592244
chr7	101214953	101346115	0.00333732774479465
chr7	101669584	101730526	0.0142994213703350
chr7	101748817	101866396	0.0112251356200113
chr7	101866633	101887056	0.00565946241825856
chr7	101892293	101892385	-0.00102790175159076
chr7	101900256	101903633	0.00164462135973355
chr7	101906386	102305150	0.0140138646734905
chr7	102359616	102524960	0.0142037814781693
chr7	102525031	102531107	0.00814789422114979
chr7	102556475	102740157	0.0153845035838972
chr7	102772556	102801890	0.0113773585809698
chr7	102849250	102899473	0.0116023351774339
chr7	103417198	103435928	0.000821031106298874
chr7	103436004	103480765	0.00198702021944289
chr7	103480930	103492658	0.00183159329680760
chr7	103492733	103525214	0.00156517980117855
chr7	103525302	103525320	0.000121647107318396
chr7	103525371	103554026	4.68917428692512e-05
chr7	103635731	104164358	0.0108287668818893
chr7	104164594	104251261	0.000390924966658434
chr7	104251455	104441873	0.00127310819912825
chr7	104542044	104544060	0.0109580354513234
chr7	104993331	105032750	0.00855123657899946
chr7	105304264	105390921	0.0132540117042457
chr7	105458522	105675970	0.0162334046845302
chr7	105704861	106088273	0.0144576751474411
chr7	106088566	106293160	0.0152716459874894
chr7	106334801	106472375	0.00847659458738205
chr7	106585005	106596696	0.00802284831084412
chr7	106630209	106638207	0.0161952696284361
chr7	106991721	106994731	0.0129696111089620
chr7	107004273	107008440	0.00555129907714877
chr7	107041413	107088316	0.00740465872597511
chr7	107140303	107171822	0.0158466312252373
chr7	107187260	107193156	0.0144093979448866
chr7	107230888	107230958	0.00488262891393391
chr7	107231067	107320881	0.0139442464069448
chr7	107346780	107351484	0.0142697150489198
chr7	107430841	107451232	0.00458017921483382
chr7	107884062	107899305	0.0103003064176413
chr7	107943256	107991768	0.00880981302218918
chr7	107993702	107999397	0.00204316081258416
chr7	108002530	108076086	0.0074022942106714
chr7	108076142	108076175	0.00754469296162032
chr7	108076300	108086904	0.00767414219126541
chr7	108087022	108087037	0.00775208408582852
chr7	108087133	108095048	0.00769704640963114
chr7	108095139	108251245	0.00737720385014425
chr7	108251524	108251541	0.00542452593458401
chr7	108251695	108266309	0.00546684897235718
chr7	108266476	108273444	0.00553936311337545
chr7	108273522	108273700	0.00540411306450751
chr7	108273857	108273872	0.00540390169226254
chr7	108274028	108278628	0.0053724131906474
chr7	108278710	108280676	0.0054038589847912
chr7	108280819	108296481	0.00556613204501502
chr7	108296748	108296788	0.00551859858449957
chr7	108296857	108429795	0.00452102991304023
chr7	108429918	108761474	0.00223623380920415
chr7	108761683	108799098	0.00230732134840256
chr7	108799156	108799178	0.00228590663695703
chr7	108799338	108799349	0.00228719048479081
chr7	108799436	108822998	0.00226590755459571
chr7	108823280	108872579	0.00216525117373234
chr7	108872651	109570375	-0.00106984184640823
chr7	109570427	109729922	0.000470104847824809
chr7	109730172	109840112	0.000653538152292538
chr7	109840240	109949822	0.000899254485333935
chr7	109950043	109959239	0.000775799847518176
chr7	109959359	109966972	0.00102196875903233
chr7	109967078	110013120	0.00114469152003763
chr7	110013205	110059072	0.000993472063198796
chr7	110059147	110059212	0.000985381423132447
chr7	110059302	110090346	0.000582161191033591
chr7	110948739	111062118	-0.0026732025331425
chr7	111062399	111153404	-0.00293951356268619
chr7	111431423	111589012	0.000628196761582622
chr7	111589098	111594540	-0.000213025117947701
chr7	111594626	111633879	-0.000296798517306287
chr7	111768337	111877751	0.0117866924216116
chr7	111903480	112193032	0.0101855333689570
chr7	112217714	112246439	-0.00242817758670539
chr7	112367168	112507704	-0.00125634627312052
chr7	112515015	112766632	-0.000544736204606262
chr7	112766730	112788077	-0.0033087801030851
chr7	112788281	112794463	-0.00343003130498827
chr7	112794852	112819943	-0.00383475464812106
chr7	112819999	112879708	-0.00282783780947942
chr7	112879797	113128569	-0.00348627388515708
chr7	113128636	113143888	-0.00393165508277638
chr7	113143940	113149300	-0.00430164803668562
chr7	113149507	113181151	-0.00441718657530057
chr7	113181440	113190999	-0.00457715918127625
chr7	113191079	113227016	-0.00481892047342952
chr7	113227081	113246660	-0.00705701584402591
chr7	113246711	113246733	-0.00698747559455366
chr7	113246792	113246892	-0.00698954793388577
chr7	113247152	113261775	-0.00733648330824765
chr7	113262071	113269496	-0.00742181544028501
chr7	113269616	113269649	-0.00758060765362792
chr7	113269740	113300443	-0.00777339638769854
chr7	113300521	113301622	-0.00837362300284944
chr7	113346287	113426090	-0.00881961120990832
chr7	113426544	113531468	-0.00745990377299129
chr7	113531624	113578069	-0.00882909018793768
chr7	113578340	113579027	-0.00886232062633479
chr7	113579142	113579618	-0.00886091338014584
chr7	113580307	113588177	-0.00885436482807812
chr7	113588262	113590036	-0.00885475216030177
chr7	113590107	113610201	-0.00900900324478285
chr7	113610343	113722899	-0.00898680886933628
chr7	113722961	113722977	-0.0093548831549804
chr7	113723042	113762412	-0.00930517017989397
chr7	113762614	113771814	-0.00950878575485381
chr7	113771893	113772602	-0.0095057988297621
chr7	113772689	113772779	-0.0095065091467612
chr7	113773136	113777006	-0.00959066294979427
chr7	113777070	113792593	-0.00965900302057143
chr7	113792681	113792770	-0.00997934232607883
chr7	113792834	113793229	-0.00993599331328567
chr7	113793403	113794149	-0.00991334357368187
chr7	113794296	113832760	-0.00958334682835874
chr7	113832954	113838907	-0.00961004255090086
chr7	113839009	113839022	-0.00987133426153792
chr7	113839139	113842288	-0.0101983927827322
chr7	114121063	114163979	-0.0113815331438445
chr7	114164065	114165981	-0.0110683193091450
chr7	114166096	114168177	-0.0110803059253477
chr7	114168538	114182485	-0.0110623924231074
chr7	114182646	114200017	-0.0111713797405859
chr7	114200076	114200099	-0.0112767468507682
chr7	114200194	114200874	-0.0112789505804006
chr7	114201047	114212957	-0.0114024404411670
chr7	114213348	114230004	-0.0117917749106179
chr7	114230167	114230844	-0.0115719774749347
chr7	114231011	114231021	-0.0115666417216859
chr7	114231082	114266097	-0.0122252762367767
chr7	114266375	114272353	-0.0115443036379347
chr7	114272426	114272439	-0.0115759144458637
chr7	114272726	114280993	-0.0115141559360791
chr7	114281412	114281447	-0.0116769815241526
chr7	114281699	114406797	-0.0119097952314548
chr7	114407072	114448532	-0.0129495079460657
chr7	114448664	114448756	-0.0126203086053335
chr7	114448862	114461613	-0.0123726413833271
chr7	114461684	114475356	-0.0123620593393406
chr7	114475413	114488264	-0.0121536588427846
chr7	114488358	114508193	-0.0119220494357089
chr7	114508560	114518115	-0.0116936028939296
chr7	114518356	114518544	-0.0116061301517560
chr7	114518689	114541244	-0.0121434285442792
chr7	114541370	114550088	-0.0112670835164961
chr7	114550188	114580472	-0.0114723804374201
chr7	114580932	114581315	-0.0108828427805574
chr7	114581677	114581688	-0.0108737135059474
chr7	114581772	114585224	-0.0108470953159609
chr7	114585290	114585724	-0.0108217004109961
chr7	114585835	114604297	-0.0107334099407126
chr7	114604583	114619568	-0.0105661995635201
chr7	114619719	114619836	-0.0105469277580457
chr7	114620011	114643310	-0.0105602224147087
chr7	114643433	114643604	-0.0105474661628317
chr7	114643717	114644816	-0.0105424005274936
chr7	114644872	114656682	-0.0092833031715033
chr7	114656759	114658101	-0.00914499312246756
chr7	114658196	114658316	-0.00915099710184192
chr7	114658403	114658931	-0.00915450136886296
chr7	114658989	114659071	-0.00915793749077126
chr7	114659223	114701854	-0.00925619178259247
chr7	114701990	114710685	-0.00899458317774128
chr7	114710787	114713979	-0.009025266394849
chr7	114714392	114726925	-0.00912106841169118
chr7	114727112	114739226	-0.00926903039014803
chr7	114739280	114739788	-0.00908543649049029
chr7	114739867	114777057	-0.00882843110762706
chr7	114777191	114777672	-0.00872482705392204
chr7	114778246	114815818	-0.00848985642179422
chr7	114815935	114816199	-0.00843863335063146
chr7	114816659	114820932	-0.00843253486419598
chr7	114820985	114821297	-0.00843293282583163
chr7	114821721	114821975	-0.00843393401615337
chr7	114822219	114822384	-0.00843479728649102
chr7	114822654	114827668	-0.00844433977417496
chr7	114827820	114851741	-0.00865191907719106
chr7	114851909	114872707	-0.00855919464144804
chr7	114872881	114902748	-0.00890295106827654
chr7	114902803	114903169	-0.00999865882657203
chr7	114903242	114904445	-0.00917045107464064
chr7	114904517	114918722	-0.00877097792655483
chr7	114918828	114919025	-0.00869267447630599
chr7	114919274	114941160	-0.00751729649987026
chr7	114941241	114953649	-0.00760078921770692
chr7	114953921	114958425	-0.00766678018404192
chr7	114958712	114977135	-0.00768826918276893
chr7	114977223	114980752	-0.0077707318194422
chr7	114980894	115001251	-0.00722307270772294
chr7	115001457	115001512	-0.00675044779903923
chr7	115001594	115006549	-0.00663445372004206
chr7	115006625	115006659	-0.00655378660789338
chr7	115006772	115027742	-0.00644091551833025
chr7	115027812	115027822	-0.00639905052568492
chr7	115028153	115028171	-0.00639819717235873
chr7	115028239	115053581	-0.00653918160967779
chr7	115053677	115079828	-0.00697756026133586
chr7	115080161	115083510	-0.00710466626762183
chr7	115083575	115089438	-0.00713854678442762
chr7	115089489	115091675	-0.00713874587386047
chr7	115091824	115100460	-0.00715857244609155
chr7	115100514	115100759	-0.0059356387228844
chr7	115100907	115100974	-0.00593867707739714
chr7	115101058	115102823	-0.00594968528222602
chr7	115102892	115117340	-0.00609155764368392
chr7	115117412	115128306	-0.00729865606313244
chr7	115128475	115131263	-0.00731933227644161
chr7	115131355	115134391	-0.00735127855226683
chr7	115134757	115136006	-0.00741331041478377
chr7	115136074	115136468	-0.00739288785498467
chr7	115136629	115136995	-0.00748883026258806
chr7	115137141	115137345	-0.0103175829080234
chr7	115137397	115137585	-0.00759141880010576
chr7	115137664	115145736	-0.00716417336531566
chr7	115145856	115147014	-0.0070562608786915
chr7	115147168	115155220	-0.00704380284296915
chr7	115155303	115156550	-0.00700507496696453
chr7	115156740	115157822	-0.00700378933245372
chr7	115157998	115158593	-0.00700419454228251
chr7	115158655	115174737	-0.00703875008835887
chr7	115174926	115176365	-0.00708529318174994
chr7	115176591	115184177	-0.00719420541651649
chr7	115184497	115184567	-0.00726083785113966
chr7	115184711	115195895	-0.00715578812638236
chr7	115196076	115209950	-0.00721181478648399
chr7	115210112	115210122	-0.00719791700678068
chr7	115210301	115232173	-0.00714369167100204
chr7	115232386	115236908	-0.00749023078690847
chr7	115236998	115237180	-0.00752807973407877
chr7	115237361	115237379	-0.00750648533572232
chr7	115237458	115237662	-0.00749596095692683
chr7	115237799	115237911	-0.00756235685239107
chr7	115238021	115239425	-0.00754337676843049
chr7	115239695	115289231	-0.00735962781264367
chr7	115289602	115296647	-0.00595355420762475
chr7	115296848	115297338	-0.00592986109279993
chr7	115297407	115301895	-0.00587741553808512
chr7	115302188	115302258	-0.00578419081962537
chr7	115302343	115311395	-0.00581478156133959
chr7	115311648	115329405	-0.00569562694948412
chr7	115329460	115329577	-0.0057530731651615
chr7	115329733	115334084	-0.00579627938831109
chr7	115334136	115334149	-0.0059352001569177
chr7	115334247	115337783	-0.00587965557423851
chr7	115338028	115345798	-0.00580891574192916
chr7	115345855	115346962	-0.00582579794131712
chr7	115347016	115360810	-0.00588432502177283
chr7	115361029	115361066	-0.00596574616235964
chr7	115361153	115362143	-0.00597371804851636
chr7	115362279	115369183	-0.00603305296423753
chr7	115458103	115498546	-0.00579117093284608
chr7	115498627	115498678	-0.00545400818854839
chr7	115498741	115519583	-0.00546387964167853
chr7	115519766	115521514	-0.00539967561955111
chr7	115521617	115522156	-0.00542433595542463
chr7	115522223	115522286	-0.00543297796821521
chr7	115522519	115565778	-0.00494802461948587
chr7	115565858	115565936	-0.00488209503926055
chr7	115565988	115566016	-0.0048038734820885
chr7	115566126	115566391	-0.00480479190555384
chr7	115566582	115645056	-0.00504199636618266
chr7	115679766	115698956	-0.00566042172676874
chr7	115699022	115744644	-0.00384565015802402
chr7	115744801	115807569	-0.00376670272430507
chr7	115807627	115921553	-0.00324291601337645
chr7	115921632	115927550	-0.00625892874489688
chr7	115927737	115986236	-0.00315053981298774
chr7	115988466	116099682	-0.00223088551218874
chr7	116225676	116289799	0.00114759369972203
chr7	116346548	116380617	0.00992371472095785
chr7	116657393	116704518	-0.000507448974827415
chr7	116750579	116794642	-0.00148371718508332
chr7	116807337	116907253	0.0084715782781469
chr7	117095955	117137944	0.000213119542188487
chr7	117300797	117304750	8.73169106230967e-05
chr7	117304901	117478939	-0.000418295558842862
chr7	117479190	117611322	0.000587117674737976
chr7	117615695	117855819	0.0119084787370538
chr7	117856094	117894167	0.00882650305398005
chr7	117894304	118049355	0.008543562966595
chr7	118049481	118546047	0.00660385251128877
chr7	118546208	118546224	0.00545950869424787
chr7	118546449	118580654	0.00547481976155307
chr7	120177623	120214612	-0.00323893664358971
chr7	120285413	120378053	-0.00272149955452325
chr7	120402938	120416032	-0.00342637643799696
chr7	120724730	120726224	0.00971483307485845
chr7	120726341	120756326	-0.00580757418702396
chr7	120768393	120776143	-0.000762757711735254
chr7	120823658	121225010	0.00309368342400731
chr7	121225150	121225383	0.00274029328217059
chr7	121225596	121226291	0.00273791219465858
chr7	121226360	121259635	0.00265583430747714
chr7	121259714	121259726	0.00231664162910462
chr7	121259783	121259891	0.0023223053267038
chr7	121259973	121300395	0.00252223068810339
chr7	121489324	121503423	-0.00124266245517467
chr7	121561112	121728684	0.000602765941391067
chr7	121731727	121734930	-0.00477674465613248
chr7	121735008	121746616	0.00569755601212949
chr7	122313627	122544761	0.00501294368291013
chr7	122627261	122627283	0.00145281335661507
chr7	122627337	122735532	0.00153582205310932
chr7	122735948	122879950	0.000958519271470668
chr7	122937325	123028938	0.0192186355741283
chr7	123029030	123041791	-0.00113866586924569
chr7	123057409	123083158	-0.00299478952148802
chr7	123090497	123109237	-0.00319947255634028
chr7	123176352	123275379	-0.000572657453136911
chr7	123302140	123380655	-0.000789159961120982
chr7	123387259	123984956	0.000300973450281779
chr7	123985011	123985846	-0.000914804434116453
chr7	123985921	124173352	-0.00276031318911335
chr7	124192917	124252542	-0.00645535245407345
chr7	124325664	124489439	7.32573947090501e-05
chr7	124489592	124692908	0.000646253564399163
chr7	124693007	124707392	2.19541168906343e-05
chr7	124707495	124763682	5.9355926121074e-05
chr7	124763797	124987498	0.00124098970795225
chr7	124987580	125187532	0.00178393637013873
chr7	125187660	125857831	0.000352410125076001
chr7	125857885	125865033	-0.00599439790223254
chr7	125865121	125865888	-0.00603126583479209
chr7	126680584	126797333	-0.00288596167441420
chr7	126819981	126945280	0.00341841424540602
chr7	128638847	128652100	0.00961757251369646
chr7	128857287	128861536	0.0160255188806654
chr7	128910123	129038791	0.0197193705456824
chr7	129184156	129260231	0.0260440727414724
chr7	129308047	129445363	0.0209461095089758
chr7	129478469	129497585	0.0206857264734653
chr7	129556652	129597476	0.0257844976801963
chr7	129631186	129693939	0.0237090708866426
chr7	129716870	129786666	0.0228355377161740
chr7	129795807	129807468	0.0191759532898481
chr7	129815165	129823611	0.0191650520841764
chr7	129868133	129913282	0.0210369463496519
chr7	129933365	129934351	0.0123085004829121
chr7	129935887	129946357	0.0172620126056713
chr7	130511937	130511947	0.005736331754756
chr7	130512092	130538639	0.0055033858343754
chr7	130538702	130538712	0.00534520646827924
chr7	130538802	130663175	0.00372307339371282
chr7	130813976	130841167	-0.00350509620138547
chr7	130841620	131061910	-0.00555129335745294
chr7	131061979	131073090	-0.005847980370533
chr7	131073401	131083051	-0.00587655480318905
chr7	131083123	131095945	-0.00588802764821132
chr7	131095997	131165672	-0.00693866532077934
chr7	131165828	131165905	-0.00502002347224074
chr7	131165962	131181169	-0.00478028627273491
chr7	131181289	131184460	-0.00455970040141283
chr7	131184609	131246594	-0.00354488135176467
chr7	131246673	131246695	-0.00343052401682539
chr7	131246762	131256486	-0.00342248826938769
chr7	131256730	131265160	-0.00344022582124805
chr7	131265221	131276262	-0.00371825454675791
chr7	131276397	131359497	-0.00251369676431121
chr7	131359562	131404654	-0.00154858259356685
chr7	131404796	131413261	-0.000929879456479875
chr7	131413517	131449452	0.000282237747994413
chr7	131449504	131465778	0.00422598792531289
chr7	131844078	132118763	-0.00435602767972976
chr7	132118894	132131743	-0.00458765395741344
chr7	132417373	132500754	-0.00380881873956744
chr7	132500824	132507338	-0.00321815144585249
chr7	132507508	132588363	-0.00185365540780177
chr7	133343128	133526947	0.000403133664231129
chr7	133536868	133631683	0.00216418950285818
chr7	133652343	133717898	0.00180322469123832
chr7	133794428	133996739	0.0132666726848761
chr7	134015105	134030648	0.00475153706449304
chr7	134030866	134055785	0.00541175957748691
chr7	134055959	134078549	0.00586748042783386
chr7	134078690	134114711	0.00730252311014988
chr7	134451158	134521443	0.0162236656593115
chr7	134546811	134575811	0.0134546552543404
chr7	134590517	134697975	0.0152029525193031
chr7	134845391	134893228	0.000862422441288588
chr7	135063474	135068934	-0.00338489598504158
chr7	135083987	135262049	0.000165582905882454
chr7	135312647	135681432	0.00092089954020081
chr7	135681501	136350107	-0.00081254924634608
chr7	136352311	136562637	-0.00251229208503615
chr7	136679086	136724925	0.008767826042022
chr7	137182149	137217698	0.0142154969464871
chr7	137562481	137795619	0.00621147278724237
chr7	137920851	137931702	0.0172234051071184
chr7	137998430	138044909	0.0154809839550441
chr7	138106549	138172394	0.0256087595032697
chr7	138369964	138475176	0.0236575367657551
chr7	138496308	138566991	0.0164746624656986
chr7	138633529	138695174	0.0165743500051278
chr7	139063300	139124668	0.0214565239377666
chr7	139366560	139372466	0.0171980774523078
chr7	139523210	139683553	0.0172384760499935
chr7	139728865	139753916	0.00962209218579666
chr7	139772419	139799329	0.00780985612487768
chr7	139825771	139864699	0.0119286130148394
chr7	139948811	140019422	0.0118549304870065
chr7	140037082	140042950	0.0094384938651850
chr7	140049279	140080751	0.0124565458843051
chr7	140271033	140356688	0.00514902012574698
chr7	140356929	140418768	0.00525469163357095
chr7	140418921	140554737	0.0055371593006321
chr7	140554848	140671192	0.00580092829159788
chr7	140671265	140681022	0.00542671895589924
chr7	140681187	140682197	0.00551214784756588
chr7	140682250	140684536	0.0055884837644942
chr7	140684658	140777588	0.00538589796544467
chr7	140777656	140807236	0.00478556107025231
chr7	140807299	141010441	0.00723355245629284
chr7	141048411	141062491	0.00209135543061781
chr7	141076589	141085393	0.00270324504866973
chr7	141394142	142007744	0.0511429453781988
chr7	142008038	142137980	0.0780604900254209
chr7	142138139	142159485	0.0893150675418796
chr7	142161976	142271511	0.130164275773252
chr7	142278967	142281323	0.0673246302679171
chr7	142285648	142315389	0.0659181663243131
chr7	142337663	142695524	0.0351958171963029
chr7	142711998	142723341	0.0277372098317765
chr7	142759219	142760616	0.0202780857292292
chr7	142766982	142788295	0.0217767613321606
chr7	142798326	142798331	0.0230133319544571
chr7	143951287	144188106	0.00297825246509082
chr7	144188246	144641606	0.00094178954277278
chr7	144641709	144641774	0.00422881565455340
chr7	148554260	148578183	0.00505249673254301
chr7	148594754	148779023	0.00701174410518785
chr7	149094250	149104457	0.0118166311095868
chr7	149113246	149115688	0.0106352456730977
chr7	149124767	149150127	0.0147317599825139
chr7	150403795	150442791	0.0425205689333086
chr7	150472456	150476609	0.0293379991686542
chr7	150495568	150504132	0.0185787302568181
chr7	150515742	150542898	0.0318408492736318
chr7	150555250	150563067	0.0186456905374994
chr7	150566806	150568444	0.00996241854957463
chr7	150704830	150723795	0.017877999987404
chr7	150724215	150764199	0.0178411996353698
chr7	150766263	150798590	0.017676405191642
chr7	150847943	150884136	0.0193902608924207
chr7	151205249	151422208	0.0282847172415895
chr7	151450357	151462947	0.0103347247405085
chr7	151764023	151852155	-0.000468092457252166
chr7	151852216	151920064	-0.00219942027638391
chr7	151920196	151920279	-0.00254293616705486
chr7	151920348	151988719	-0.00321419384865679
chr7	151988800	152022843	-0.00402783154681733
chr7	152022995	152111205	-0.00296579431572026
chr7	152183396	152188659	-0.00308609840875576
chr7	152188773	152239299	-0.00436030677877168
chr7	152239443	152239570	-0.00375752320043215
chr7	152239624	152259857	-0.00375276604614892
chr7	152259910	152260464	-0.00368894826176102
chr7	152260522	152260542	-0.00368716548317534
chr7	152260642	152368838	-0.00432197415730073
chr7	152368915	152373226	-0.00300279502050964
chr7	152373305	152375544	-0.00307119300746226
chr7	152375637	153019813	-0.00191159452365641
chr7	153019882	153380839	-0.00485554224511353
chr7	154316927	154366334	0.0129707627674315
chr7	154425615	154720902	0.00303292656671544
chr7	154732877	154992476	0.0127753865086848
chr7	155019318	155129906	-0.000344859392868975
chr7	155266934	155288319	-0.000805233145546845
chr7	155297728	155309716	-0.00126844318039340
chr7	155309769	155309848	-0.000732619619777634
chr7	155309901	155310667	-0.00071439293715187
chr7	155310788	155325107	-0.00158560313691974
chr7	155325213	155358609	-0.00100280787733425
chr7	155358778	155386556	-0.000597669773574068
chr7	155386620	155482622	-0.00179504887464337
chr7	155482688	155509846	0.00106029895862248
chr7	155509919	155513606	0.000773081596581787
chr7	155513687	155549708	0.000788186327927056
chr7	155549857	155550653	0.00099469698854737
chr7	155550950	155627287	0.000812581166533887
chr7	155627402	155637208	0.00218798968585561
chr7	155637409	155658011	0.00213006043318165
chr7	155658069	155658093	0.00180254379753829
chr7	155658173	155663087	0.00203004678654539
chr7	155663215	155696172	0.00200649777767539
chr7	155696236	155696250	0.00134168163260354
chr7	155696380	155707085	0.00188178259644991
chr7	155707272	155718680	0.00192839832603247
chr7	155718736	155723952	0.00201093106604006
chr7	155724105	155762045	0.000804247020540351
chr7	155762147	155806390	0.000660813515180996
chr7	155806441	155813381	0.000644148400156947
chr7	155813438	155813454	0.000644003966687852
chr7	155813545	155813564	0.000643922698932349
chr7	155813640	155813870	0.000643776931123348
chr7	155813958	155832823	0.00186276275877244
chr7	155832884	155864676	0.00184359648654502
chr7	155864789	155865016	0.00182110786361168
chr7	155865070	155865135	0.00182067730573076
chr7	155865244	155865315	0.00182029395859276
chr7	155865472	155885348	0.00179511838871854
chr7	155885403	155927937	0.00168514642590834
chr7	155928176	155951681	0.00150243487373586
chr7	155951736	155953242	0.00167332888572283
chr7	155953380	155954887	0.00178338113069531
chr7	155955087	155981854	0.00181087053382707
chr7	155982085	155983324	0.00175248424331447
chr7	155983476	156029480	0.00161258287987457
chr7	156029672	156029754	0.000181587569117838
chr7	156029857	156043842	0.00153178675938326
chr7	156043912	156046885	0.00150444461410992
chr7	156046992	156054269	0.00149975428073189
chr7	156054441	156088322	0.00128236095150314
chr7	156088383	156129256	0.000670649006013616
chr7	156161318	156169533	-0.000289536650072946
chr7	156378663	156404464	-0.00283360002028731
chr7	156404551	156435178	-0.00359625190942137
chr7	156454651	156485627	-0.00441022544507673
chr7	156485817	156485833	-0.00545243437654930
chr7	156485895	156491934	-0.0066398346905731
chr7	156496108	156515943	-0.00446765661440756
chr7	156516083	156520044	-0.00336656800711096
chr7	156520240	156543049	-0.00263031995565223
chr7	156543108	156560771	-0.00215248706576586
chr7	156560841	156564456	-0.00201265988342478
chr7	156564645	156575143	-0.0019579749552256
chr7	156575272	156575343	-0.00195231747153947
chr7	156575416	156624425	-0.00168136720923624
chr7	156754823	156822461	0.0103381764329894
chr7	156871066	156949642	0.000530383372571763
chr7	156949828	156949868	0.00101961341449219
chr7	156949967	156971867	0.00120133508805143
chr7	156972052	156972067	0.00129561038659079
chr7	156972127	156972428	0.0012973713527141
chr7	156972537	157034401	0.009658395672944
chr7	157975238	158136285	0.00718117831861451
chr7	158187390	158219874	0.00600685073528062
chr7	158315080	158362061	0.00690607183569767
chr20	1	368892	0.0199927940153416
chr20	376718	411340	0.0226560402860403
chr20	472482	527214	0.0158400845824801
chr20	527311	802927	0.0167226454586703
chr20	844962	1157098	0.00862834627128981
chr20	1162834	1166741	0.0134545774394145
chr20	1229355	1297653	0.0167410857914979
chr20	1321682	1374311	0.0143553037672027
chr20	1868543	2030727	0.00755284795754342
chr20	2263919	2323098	0.0233695473689872
chr20	2361399	2500825	0.0238065108215802
chr20	2553042	2915411	0.0397820318585168
chr20	2967320	2974675	0.0224805107191961
chr20	2975383	3011623	0.0282716350963390
chr20	3013370	3043951	0.0251895835745897
chr20	3088540	3091283	0.0212483106118672
chr20	3095006	3156905	0.0582546800377939
chr20	3163540	3182372	0.027758114600893
chr20	3579760	3589173	0.0207397378572012
chr20	3589936	3599653	0.0218152628194359
chr20	3608218	3836573	0.0404308194271886
chr20	3847443	3863641	0.0261703789350607
chr20	3892671	4105998	0.0227145509714589
chr20	4116394	4149816	0.00876634288210103
chr20	4177659	4714877	0.0114463594608973
chr20	4726731	4787935	0.0186228738344170
chr20	4861362	5028486	0.0160370527542266
chr20	5038091	5043599	0.0143744143313093
chr20	5048664	5102169	0.0180733659681170
chr20	5119985	5230622	0.0178297671124744
chr20	5527467	5844972	0.0142568746114254
chr20	5854003	5866486	-0.00484920823848499
chr20	5879173	5880657	-0.00678327413468494
chr20	5922341	5934893	-0.00555095268504363
chr20	5982676	6008083	-0.00516310494723152
chr20	6048219	6093462	-0.00487284798555637
chr20	6093605	6093772	-0.0043058285937384
chr20	6093830	6157138	-0.00523901196994447
chr20	6157277	6157289	-0.00521732047965656
chr20	6157349	6157933	-0.0052200597183554
chr20	6158052	6158062	-0.00522362650117685
chr20	6158166	6206516	-0.00528788156582314
chr20	6206649	6226678	-0.00531454925198189
chr20	6226776	6276584	-0.00608237421075905
chr20	6276990	6340361	-0.00593182912654112
chr20	6340443	6340458	-0.00598159045600544
chr20	6340520	6371031	-0.00596694948579585
chr20	6371117	6381814	-0.00601625814587879
chr20	6382006	6382028	-0.00590127844486036
chr20	6382187	6418865	-0.00581017709544501
chr20	6418932	6421459	-0.00596374674769726
chr20	6421635	6444100	-0.00592917256246412
chr20	6444158	6490485	-0.00603699053619217
chr20	6490647	6490668	-0.00614021901254864
chr20	6490883	6520133	-0.00702660934496958
chr20	6520344	6524480	-0.00624866500835517
chr20	6524725	6526199	-0.0063934023952223
chr20	6526319	6533708	-0.00762967228653593
chr20	6533800	6582927	-0.00783202451856364
chr20	6583282	6583599	-0.0082391633788699
chr20	6583711	6589195	-0.0081731865803168
chr20	6589327	6612107	-0.0086056619295555
chr20	6612180	6628827	-0.00854391993234334
chr20	6629052	6632921	-0.00886452591453916
chr20	6633116	6633176	-0.00906134971976874
chr20	6633249	6644769	-0.00920357057556869
chr20	6644836	6665147	-0.00880800442301504
chr20	6665370	6665422	-0.00915558723630412
chr20	6665489	6665508	-0.009206301211096
chr20	6665612	6673510	-0.00897964725274568
chr20	6673625	6706892	-0.0098055575644587
chr20	6708910	6712681	-0.0130964027816564
chr20	6712833	6713235	-0.0117313788540498
chr20	6713304	6713756	-0.0115190973780677
chr20	6713869	6716704	-0.0109711663737601
chr20	6716821	6778220	-0.00890288356542976
chr20	6778561	6792517	-0.00893324299864782
chr20	6792569	6792582	-0.00885742153188319
chr20	6792767	6797727	-0.00883793527444767
chr20	6798191	6811360	-0.00875961413160897
chr20	6811606	6816681	-0.00897506783131153
chr20	6816877	6844599	-0.0072007031852752
chr20	6844775	6869381	-0.00802245167097984
chr20	6869449	6869799	-0.0080701397911962
chr20	6869897	6870073	-0.00815130299895663
chr20	6870252	6872436	-0.0080321883504974
chr20	6872516	6882940	-0.00787064890908547
chr20	6883136	6884158	-0.00909271739380187
chr20	6884311	6893665	-0.00937980658895027
chr20	6893749	6904094	-0.00907377698138804
chr20	6904343	6904360	-0.00945019681809675
chr20	6904426	6922090	-0.00940959843268908
chr20	6922296	6922310	-0.00960396160535842
chr20	6922376	6927190	-0.0106601815543337
chr20	6927279	6943895	-0.0104931857437102
chr20	6943951	6955152	-0.0104443403249724
chr20	6955361	6955793	-0.0106845403037867
chr20	6955880	7014124	-0.0128253412209322
chr20	7014182	7014207	-0.0124808711544592
chr20	7014528	7040275	-0.0124918897100381
chr20	7040503	7075453	-0.0138568048787585
chr20	7075650	7090612	-0.0124010336378630
chr20	7090757	7130075	-0.0124050615813115
chr20	7130327	7177198	-0.0122997907964673
chr20	7177270	7183341	-0.0119701543846656
chr20	7183445	7186471	-0.0121837019370355
chr20	7186596	7186641	-0.0118895754313267
chr20	7186727	7240601	-0.0113873631406891
chr20	7240802	7281449	-0.0108289007766223
chr20	7290021	7290408	-0.0107327973331696
chr20	7290518	7291307	-0.0107315424056423
chr20	7321089	7321263	-0.0106981390495469
chr20	7321471	7321516	-0.0106934176554950
chr20	7321662	7337066	-0.0106126731052543
chr20	7337234	7337382	-0.0106032623625125
chr20	7337519	7337531	-0.0106431254055221
chr20	7337645	7346107	-0.0104397749560125
chr20	7346244	7413799	-0.00981597854649727
chr20	7413884	7445205	-0.00965045079009815
chr20	7445345	7445762	-0.00980043564689585
chr20	7445961	7513879	-0.0092609198023511
chr20	7513985	7514033	-0.0089100225821632
chr20	7514124	7622475	-0.00893289484116385
chr20	7622798	7624471	-0.00771371328310038
chr20	7624574	7699243	-0.00697468069678739
chr20	7699354	7699377	-0.00664972841575999
chr20	7699487	7721326	-0.0078084094780617
chr20	7721544	7749574	-0.00765350768075136
chr20	7749753	7794916	-0.00781584010100542
chr20	7795136	7795283	-0.00719590468932936
chr20	7795346	7795359	-0.00719689831334862
chr20	7795498	7808669	-0.00749945729181217
chr20	7808739	7814168	-0.00714460883606504
chr20	7869093	7989832	0.0113299504932868
chr20	7990015	8061296	-0.00296702681270718
chr20	8813547	9024932	-0.00136599972448066
chr20	9405400	9444100	0.00106588198238648
chr20	9459171	9466036	0.0108386203144706
chr20	9767689	9966906	0.0103223317862135
chr20	9983247	10147477	-0.00289552771336052
chr20	10236065	10242877	-0.00496116649081355
chr20	10242995	10243032	-0.00493450779913462
chr20	10243087	10333839	-0.00522566822352283
chr20	10349406	10386824	-0.00610176420276621
chr20	10550062	10566334	-0.00911531476938233
chr20	10602636	10603181	-0.0102118073408690
chr20	10603320	10668440	-0.00947874644728467
chr20	10668491	10669483	-0.00908437670499629
chr20	10669626	10675574	-0.00900786032182067
chr20	10675805	10722636	-0.00876807824959026
chr20	10722693	10722705	-0.00826817743518864
chr20	10722871	10724237	-0.0083371264587723
chr20	10724307	10741533	-0.0082459636212257
chr20	10742026	10753558	-0.00814602437720418
chr20	10753859	10753920	-0.00811967608825732
chr20	10754075	10763917	-0.00810472530332384
chr20	10764072	10771696	-0.00937671847014967
chr20	10771873	10831329	-0.0106646136696702
chr20	10831423	10839471	-0.00944728425927072
chr20	10839738	10840085	-0.0096066194879755
chr20	10840261	10849201	-0.0094305236210368
chr20	10849263	10851266	-0.00826649744833187
chr20	10851352	10857032	-0.00827274150971362
chr20	10857117	10857627	-0.00841640078033876
chr20	10857711	10911356	-0.00803006685687085
chr20	10911547	10913591	-0.00815377356084438
chr20	10913643	10913681	-0.00815279468838723
chr20	10913787	10913835	-0.00815306531783053
chr20	10914133	10964512	-0.00826474627098202
chr20	10964614	10964624	-0.00859207773461649
chr20	10964686	10965730	-0.00852644050966812
chr20	10965841	10965851	-0.00849495176359455
chr20	10965914	10974518	-0.00853372675308937
chr20	10974745	10989366	-0.00880434723941375
chr20	10989447	11009705	-0.0102396301564937
chr20	11009758	11036406	-0.0101296467831906
chr20	11036458	11036768	-0.00992978345446981
chr20	11036819	11036852	-0.00993017770932782
chr20	11037029	11046962	-0.00987623606260204
chr20	11047100	11072832	-0.0102134905091326
chr20	11073094	11083978	-0.00999718301613584
chr20	11084071	11086923	-0.0101425391157238
chr20	11087125	11107507	-0.00968143668188676
chr20	11107861	11121421	-0.00995254858725554
chr20	11121560	11143459	-0.0100844816044442
chr20	11143572	11145459	-0.00996909024639105
chr20	11145526	11145590	-0.00986267191266416
chr20	11145689	11145961	-0.00985685262851205
chr20	11146065	11161016	-0.00986618175270605
chr20	11161092	11174774	-0.0101356640564879
chr20	11174908	11175132	-0.00975001242540003
chr20	11175310	11175913	-0.00981410262127722
chr20	11175965	11176012	-0.0098054571492354
chr20	11176111	11176276	-0.00980093285864238
chr20	11176355	11176434	-0.00979660971645041
chr20	11176639	11176649	-0.0097913760546886
chr20	11176733	11176763	-0.0097892466280601
chr20	11176825	11176860	-0.00978734861833127
chr20	11176963	11177808	-0.00977675487692718
chr20	11177866	11279723	-0.0095409217701502
chr20	11279854	11280116	-0.0108413101563553
chr20	11280178	11280200	-0.0108172211052465
chr20	11280270	11304244	-0.0106808907303773
chr20	11304419	11387609	-0.0106690902059988
chr20	11387688	11387993	-0.0120550854998105
chr20	11388065	11846565	-0.0156180748582928
chr20	11855243	11865141	-0.0172703537934721
chr20	11865315	11880260	-0.0159740807093523
chr20	11880426	11899186	-0.0155294772954184
chr20	11899273	11907477	-0.0152320303963475
chr20	11907529	11908375	-0.0151448196003031
chr20	11908558	11957555	-0.0147660799398170
chr20	11957663	11959116	-0.0143617855111067
chr20	11959265	12017512	-0.0131182316692208
chr20	12017605	12017621	-0.0123417420783630
chr20	12017790	12023482	-0.0122898133930266
chr20	12023730	12023971	-0.0122455367273362
chr20	12024093	12604945	-0.00967985783588285
chr20	12605165	12805240	-0.00703645287389698
chr20	12805411	12805463	-0.00589776475198251
chr20	12805545	12937627	-0.00692161902196599
chr20	13095411	13197755	-0.0050060843664003
chr20	13197836	13199151	-0.00592448957369455
chr20	13229298	13234611	-0.00566766349952787
chr20	13234732	13318037	-0.0044991978035985
chr20	15981842	16103324	0.00652735259435108
chr20	16103412	16107419	-0.00196252032038489
chr20	16107476	16107494	-0.00196999240356809
chr20	16107556	16126447	-0.00200532038731382
chr20	16126592	16126704	-0.00204283876922909
chr20	16126886	16165581	-0.00220383656005163
chr20	16165799	16175023	-0.00112888674791842
chr20	16175154	16200750	-0.00122928395520832
chr20	16457085	16576655	0.0107919228617311
chr20	16576789	16660313	-0.000830527284982455
chr20	16669058	16677003	-0.0056069428381824
chr20	17413223	17422550	0.00387602833231087
chr20	17536631	17542323	0.00277454484153465
chr20	17565374	17871754	0.00475290304231305
chr20	17897490	17898444	-0.000430223418837169
chr20	17916941	17970178	0.0018274118554765
chr20	17970367	18066527	0.0147625895176192
chr20	18113436	18341290	0.0164310809359765
chr20	18344093	18396031	0.0197207270160134
chr20	18410454	18439466	0.0274412056461883
chr20	18483817	18522375	0.0186179826052845
chr20	19651540	19778153	0.00728636074930511
chr20	19778264	19815314	-0.00101895479320570
chr20	20289346	20321411	0.00779218059384969
chr20	20641271	20800999	-0.00370266837478379
chr20	20801216	20813692	-0.00421435958608568
chr20	20813784	20816848	-0.00433149600742232
chr20	20817013	20835079	-0.00627376634847023
chr20	20835199	20835210	-0.00424880629666383
chr20	20835265	20857941	-0.00418416545438196
chr20	20858259	20861471	-0.00442766695455439
chr20	20861550	20885526	-0.00437537902242996
chr20	20885608	20888096	-0.00452698685879779
chr20	20888271	20894636	-0.00453787528220872
chr20	20894741	20896971	-0.0051240250596437
chr20	20897046	20898414	-0.00503681850260717
chr20	20898559	20900535	-0.004828304093027
chr20	20900747	20921850	-0.00465853718144780
chr20	20921901	20945382	-0.00575705158626395
chr20	20945789	20949680	-0.00617588689176484
chr20	20949745	20974202	-0.00566892194336182
chr20	20974496	21003380	-0.00722424960722441
chr20	21003630	21019995	-0.0077352791622103
chr20	21020082	21028325	-0.0079189254876331
chr20	21028400	21060738	-0.00782438257380688
chr20	21175256	21196906	-0.00673042896430543
chr20	21197023	21231942	-0.006474082252593
chr20	21318463	21451760	-0.00391357994656507
chr20	21451896	21482845	-0.00350921697191342
chr20	21482900	21482929	-0.0041188574116887
chr20	21483108	21483261	-0.00412728357544368
chr20	21483324	21483343	-0.00413190368990838
chr20	21483409	21512049	-0.00450050397353336
chr20	21512113	21512124	-0.0056419197673118
chr20	21512189	21512773	-0.00564131728709333
chr20	21512993	21611338	-0.00609102003355596
chr20	21611496	21612087	-0.00556017987692837
chr20	21612191	21729495	-0.00664071100042572
chr20	21729565	21729666	-0.00881280541212382
chr20	21729781	21781239	-0.00984971238039276
chr20	21781329	21792426	-0.00969478170501877
chr20	21792624	21792848	-0.00952771405264233
chr20	21792920	21793285	-0.00953244226979702
chr20	21793346	21846576	-0.00969168498164212
chr20	21846639	21870793	-0.0098191800754694
chr20	21870865	21900280	-0.0097914645979622
chr20	21900377	21906730	-0.0095865161350068
chr20	21906941	21907466	-0.0095795293472228
chr20	21907633	21907683	-0.00957967384380906
chr20	21907759	22073650	-0.00907191951717426
chr20	22073719	22073780	-0.00656401325295562
chr20	22073857	22074023	-0.00656524077550975
chr20	22074193	22074616	-0.00656850315010266
chr20	22074714	22074731	-0.00657096173988312
chr20	22074784	22092594	-0.00687197282326348
chr20	22092736	22160369	-0.00618479660690399
chr20	22160434	22378232	-0.00554530325615673
chr20	22378458	22378494	-0.00349851663696491
chr20	22378621	22384060	-0.00358446056792678
chr20	22384205	22410171	-0.00413054560448559
chr20	22410248	22440631	-0.00394643222756095
chr20	22440741	22964057	0.0066984712141596
chr20	22965310	23012896	-0.00173270767317416
chr20	23014977	23308082	0.0071211216915453
chr20	24595167	24752332	-0.000192735873858418
chr20	24752418	24897528	-0.000316904324266087
chr20	24921425	24937906	-0.00261244612508554
chr20	25010996	25045717	0.000317354830113055
chr20	25045833	25057911	0.0018086107005202
chr20	25058062	25079002	0.00265132659293953
chr20	29533952	29565892	0.0227264567460666
chr20	29619744	29655752	0.0171517232632356
chr20	29655896	29656753	0.00180459103053569
chr20	29657974	29773119	0.0165930654321956
chr20	29774061	29808871	0.0151789761533364
chr20	29850016	29872903	0.0178555438581833
chr20	29883600	29949937	0.0172493049249237
chr20	29990730	30019466	0.00719410723714896
chr20	30046734	30061914	0.0170363169945911
chr20	30081302	30126087	0.0146733169454244
chr20	30150599	30184462	0.0138474304326483
chr20	30218722	30253383	0.0132776948969629
chr20	30253756	30261535	0.0105022306629271
chr20	30282525	30361177	0.0159745727834853
chr20	30386468	30409814	0.0166990132697924
chr20	30490782	30498330	0.0225010125197143
chr20	30636536	30661960	0.0124844438904379
chr20	30662086	30755486	0.0131263301310808
chr20	30758223	30831319	0.0177101442141600
chr20	30857794	30871430	0.0292618153225929
chr20	31448551	31658420	0.0207947744930906
chr20	31691998	31722151	0.0150349277298276
chr20	31723889	31728572	0.0119129828802645
chr20	31731883	31762022	0.0167882690549844
chr20	31771797	31792369	0.0187472468797300
chr20	31841055	31862780	0.00911318350290767
chr20	31905830	31918282	0.00865175309902124
chr20	31918405	31918415	0.00887542178210868
chr20	31918480	31983605	0.0106933590215068
chr20	31983662	31983672	0.0120687574460872
chr20	31983735	32045146	0.0119064324379193
chr20	32128282	32139776	0.0143192069951739
chr20	32163746	32336907	0.0268077462382650
chr20	32354811	32414745	0.0269931746167531
chr20	32562858	32577734	0.0247375915078236
chr20	32592422	32610673	0.0241265595320905
chr20	32728750	32755804	0.0251263456638222
chr20	32764904	32766239	0.0254417507382655
chr20	32833868	32896184	0.0271997821244394
chr20	32978415	32980865	0.0239561184136555
chr20	33003324	33029096	0.0250318668504897
chr20	33053549	33054874	0.0250149524573637
chr20	33144279	33166842	0.0274864396879804
chr20	33323052	33417774	0.0298821476892701
chr20	33463359	33488492	0.032913863020146
chr20	33489441	33513504	0.0319651031123450
chr20	33563218	33593192	0.0283955076273573
chr20	33658898	33677382	0.0383028851277838
chr20	33716262	33724091	0.0261521445989401
chr20	33750525	33750787	0.0159721226437475
chr20	33752314	33754955	0.0194893740659286
chr20	34273730	34291157	0.0238718056199936
chr20	34296262	34493463	0.0255772295877812
chr20	34590454	34606676	0.0252726662322000
chr20	34951220	34959588	0.0151764096141085
chr20	35303434	35445967	0.0227507134025058
chr20	35730139	35732011	0.0101529953846105
chr20	35732065	35755848	0.0099650604114504
chr20	35933945	35964920	0.00585942830848519
chr20	35995405	36058191	0.00557633004696954
chr20	36095277	36095467	0.0151977923498885
chr20	36154618	36192909	0.00410095152704833
chr20	36212873	36293018	0.00590027745706735
chr20	36307942	36550460	0.0150483284841307
chr20	36640918	36696740	0.00868041241969443
chr20	36829653	36897882	0.00476756605612283
chr20	36970250	36988369	0.00057733228702286
chr20	37010057	37024409	-0.00141999495847335
chr20	37101777	37128914	-0.000783577170297058
chr20	37128980	37153076	-0.000506932996697785
chr20	37153443	37158254	-0.00160284857548431
chr20	37158416	37184435	-0.00168973032251536
chr20	37184547	37192728	-0.00169803099933371
chr20	37192789	37212790	-0.00162084052351986
chr20	37212964	37227418	-0.00281165197349597
chr20	37227526	37272679	-0.00340007366826979
chr20	37272936	37277119	-0.00351257077555023
chr20	37277318	37307247	-0.00353209309189232
chr20	37307301	37310406	-0.00471082503052534
chr20	37310839	37315654	-0.00479728679317092
chr20	37315825	37321407	-0.00485695141540536
chr20	37321474	37344773	-0.00479340096149266
chr20	37344905	37360285	-0.00487473581394643
chr20	37360384	37360460	-0.00496363858267417
chr20	37360555	37382421	-0.00518780441257086
chr20	37382549	37398702	-0.00515268751815167
chr20	37398803	37400839	-0.00506390891335503
chr20	37400971	37401008	-0.00506148050468407
chr20	37401070	37492205	-0.00505162007637788
chr20	37492421	37492433	-0.0052847723897572
chr20	37492495	37516014	-0.00495095028852088
chr20	37516165	37611963	-0.00545958884251112
chr20	37612090	37612116	-0.00530627826821483
chr20	37612226	37614409	-0.00530475978182022
chr20	37614464	37614539	-0.00530350041291441
chr20	37614633	37674262	-0.00669596958373842
chr20	37674369	37678291	-0.00627030851147277
chr20	37678365	37678432	-0.0062694457705901
chr20	37678523	37686066	-0.00627501102945841
chr20	37686150	37692440	-0.00631369245702963
chr20	37692682	37700858	-0.00650113094893116
chr20	37701153	37713905	-0.00654048101826519
chr20	37714046	37716361	-0.00773389997769788
chr20	37716535	37716559	-0.00765319526950568
chr20	37716612	37728360	-0.00755197145894319
chr20	37728438	37740530	-0.00753775961999632
chr20	37740661	37744823	-0.00782762780550162
chr20	37744923	37768301	-0.00772411214546413
chr20	37768469	37807547	-0.00775022962272306
chr20	37807604	37837153	-0.00741553484746634
chr20	37837440	37840951	-0.00869073010460216
chr20	37841073	37841083	-0.00876650313024191
chr20	37841278	37886755	-0.00885477036557515
chr20	37886866	37901485	-0.0088612518268079
chr20	37901610	37952403	-0.00912902661474302
chr20	37952520	37956061	-0.00924183388414719
chr20	37956165	37956273	-0.00918967410533633
chr20	37956329	37966690	-0.00914330846430839
chr20	37966769	37966931	-0.00912880444110726
chr20	37967034	38016817	-0.0104873690582178
chr20	38016926	38030837	-0.0115473954945009
chr20	38030958	38048630	-0.0114388493751331
chr20	38048749	38048813	-0.0114105359989537
chr20	38048929	38113805	-0.0114011242112082
chr20	38113915	38117823	-0.0113670868888806
chr20	38117904	38206595	-0.0120699484954968
chr20	38206763	38206792	-0.0114057165174968
chr20	38206862	38237557	-0.0104103178717079
chr20	38237635	38237832	-0.0105745583483675
chr20	38238142	38259899	-0.0102687701248357
chr20	38260070	38279847	-0.00859868768084755
chr20	38280010	38303737	-0.00839679562290118
chr20	38303803	38337872	-0.00828126902816161
chr20	38337939	38382322	-0.00814620514942005
chr20	38382551	38392097	-0.0079860172187846
chr20	38392163	38397773	-0.00792896282441205
chr20	38397944	38397962	-0.00797026472885425
chr20	38398134	38433013	-0.0079896268836547
chr20	38433187	38459685	-0.00508668146756728
chr20	38459827	38506610	-0.00344794692255113
chr20	38506955	38543420	-0.00332266471840759
chr20	38543671	38543793	-0.00321167559651197
chr20	38543940	38562011	-0.00299027628884476
chr20	38562082	38564750	-0.00292989576456143
chr20	38564824	38639852	-0.00238516260962889
chr20	38640032	38741537	-0.00097490426623245
chr20	38741623	38768912	0.00488287512173284
chr20	38769105	38775140	0.000453097421537234
chr20	38775304	38809023	-0.00118080163766660
chr20	38809170	38826169	-0.00199293208816731
chr20	38826425	38829459	-0.00224722181957036
chr20	38829628	38843615	-0.0024951519844296
chr20	38843981	38869204	-0.00275918252923618
chr20	38869419	38869504	-0.00290977039980404
chr20	38869689	38869701	-0.00291294663869650
chr20	38869757	38876198	-0.00287989169594057
chr20	38876418	38881531	-0.00296682447876481
chr20	38881594	38881611	-0.00308497846860951
chr20	38881689	38893380	-0.00317826818691075
chr20	38893486	38897963	-0.00332153692700794
chr20	38898080	38901574	-0.00340720804953609
chr20	38901656	38901728	-0.00345368829367134
chr20	38901866	38906289	-0.00353132600152582
chr20	38906614	38906629	-0.0036976293921173
chr20	38906700	38910507	-0.00350011225985118
chr20	38910659	38910774	-0.00350402955027399
chr20	38910852	38920032	-0.00380996102454737
chr20	38920097	38920210	-0.00390528594702909
chr20	38920357	38923331	-0.00368801288351577
chr20	38923398	38931417	-0.00356241603580122
chr20	38931619	38931629	-0.00359630805502873
chr20	38931697	38947114	-0.00396181680496555
chr20	38947273	38949426	-0.00411194407595353
chr20	38949501	38988223	-0.00408240966422852
chr20	38988449	39014027	-0.00434868249869546
chr20	39014098	39018874	-0.00443308524097116
chr20	39019119	39090876	-0.00498720172233528
chr20	39186541	39221660	-0.00645874745968586
chr20	39237775	39264111	-0.00661517863752267
chr20	39334310	39417950	-0.00613037682990896
chr20	39420088	39422020	-0.0143625372821503
chr20	39838754	39862462	0.000280733449128659
chr20	39862656	39892000	0.000350175541210402
chr20	39892478	39917729	0.000513455710762516
chr20	39917987	40031786	0.00115545577579352
chr20	40031879	40034506	0.00145665050623314
chr20	40034582	40143936	0.00138950342994770
chr20	41252024	41256485	0.0134768095144634
chr20	41256694	41294476	0.00328638948248963
chr20	41294599	41305633	0.00332800053198149
chr20	41305685	41305697	0.00326254075040242
chr20	41305837	41364818	0.00420019250697562
chr20	41364880	41519932	0.00685705016714372
chr20	41522652	41577063	0.00532189713594854
chr20	41602362	41629970	0.00514851406243391
chr20	41642115	41697980	0.00524115523660018
chr20	41709276	41743838	0.00516069397630115
[truncated: 32,665 more rows]
